# Supplementary material for: Apocynaceae wood evolution matches key morphological innovations
Source: Am J Bot. 2024 Nov 22;111(11):e16436. doi: 10.1002/ajb2.16436 (PMC11584039; doi:10.1002/ajb2.16436)
Supplement: Supplementary file 1 — Appendix S1. Voucher information of newly described wood species. [file AJB2-111-e16436-s004.xlsx]

## Sheet: Appendix S1
Beckers et al.—American Journal of Botany 2024—Appendix S1. Voucher information of newly described wood species.
Accepted species name	Origin	Voucher	Accession number	Radius (mm)
Adenium obesum (Forssk.) Roem. & Schult.	Cultivated	Unknown	L.0967557	30
Allomarkgrafia brenesiana Woodson	Unknown	Morales, J.F. (?) 19000	L.4435051	7
Allomarkgrafia plumeriiflora Woodson	Unknown	Morales, J.F. (?) 18916	L.4434879	9
Alstonia costata (G.Forst.) R.Br.	Tahiti	Unknown	Tw60568	mature
Alyxia spicata R.Br.	Unknown	Unknown	L.1145456	7
Ancylobothrys amoena Hua	D.R. Congo (Katanga)	Malaisse, F. s.n.	Tw35143	9
Ancylobothrys robusta Pierre	Cameroon	Breteler, F.J. 1596	WAG0370857	12
Apocynum cannabinum L.	U.S.A.	Livshultz, T. 1063	L.4434889	10
Aspidosperma australe	Brazil	Lindeman, J.C. & Horreüs de Haas, R. 1802	L.1050500, U 0050366	11
Aspidosperma desmanthum Benth. ex Müll.Arg.	Surinam	Maas, P.J.M. 10719	L.1050512, U0262482	mature
Aspidosperma excelsum	Surinam	Schulz, J.P. 8362	L.1050526, U 0262458	mature
Aspidosperma spruceanum	Surinam	Schulz, J.P. 7188	L.1050525	mature
Carissa carandas L.	India (Andhra Pradesh)	Birla Institute of Scientific Research s.n.	Tw46632	mature
Catharanthus roseus (L.) G.Don	Cultivated	Unknown	L.4434926	6
Cerbera odollam Gaertn.	Unknown	Unknown	L.1053014, FHOw2735	mature
Cryptolepis dubia (Burm.f.) M.R.Almeida	Unknown	Unknown 24583	L.0966444	?
Funtumia elastica	Unknown	Unknown	L.1053065, FHOw4297	mature
Galactophora schomburgkiana Woodson	Guyana	Maas, P.J.M. et al. 5825	U 0262180, L.1053069	8
Geissospermum laeve (Vell.) Miers	French Guiana	Unknown BAFOG 174 M	U 0262478, L.1053071	mature
Himatanthus bracteatus (A.DC.) Woodson	Surinam	Maguire, B. 24667	U 0262159, L.1053089	mature
Hunteria zeylanica	Unknown	Unknown	L.1053107, FHOw1229	mature
Ichnocarpus frutescens (L.) W.T.Aiton	Unknown	Unknown	L.1053113, FHOw1486	mature
Lacmellea aculeata (Ducke) Monach.	Surinam	Lanjouw, J. & Lindeman, J.C. 2870	U 0262125, L.1053118	mature
Landolphia landolphioides	Cameroon	Breteler, F.J. 1549	WAG0370776	mature
Macropharynx spectabilis (Stadelm.) Woodson	Peru	Lebacq, 805	Tw15805	mature
Mandevilla pycnantha (Steud.) Woodson	Brasil (Minas Gerais)	Rapini, A. & Ribeiro, P.G. 1936	L.4434855	3
Mandevilla scabra (Hoffmanns. ex Roem. & Schult.) K.Schum.	Unknown	Unknown	L.1053149	11
Melodinus australis (F.Muell.) Pierre	Unknown	Unknown	L.1145459	mature
Mesechites trifidus (Jacq.) Müll.Arg.	Unknown	Morales, J.F. (?) 19480	L.4435030	7
Neobracea valenzuelana (A.Rich.) Urb.	Cuba	Dechamps, R.; Carreras, R. & Hendrickx s.n.	Tw49733	18
Ochrosia oppositifolia	Unknown	Becking 2116	L.1142073	mature
Odontadenia perrottetii (A.DC.) Woodson	Guyana	Jansen-Jacobs, M.J. et al. 901	U 0261934, L.1053175	20
Parsonsia macrocarpa	Unknown	Unknown	Kw49919	5
Petchia madagascariensis (A.DC.) Leeuwenb.	Unknown	Versteegh C. & den Outer R.W.	L.1121003	mature
Pleioceras barteri Baill.	Ghana	Jongkind C.C.H.; Abbiw D.K. & Markwei C.M. 2131	WAG0111832, L.0967532	mature
Plumeria alba L.	Guadeloupe	Rollet B. s.n.	U 0262075	mature
Plumeria obtusa L.	Jamaica	Unknown	U 0262066	mature
Prestonia quinquangularis (Jacq.) Spreng. 1	Guyana	Ursum W.N.J. & Potters J.M.C. 119	U 0261913	mature
Prestonia quinquangularis (Jacq.) Spreng. 2	India (Calcutta)	Unknown	Kw13040	mature
Rauvolfia caffra	Unknown	Unknown	L.1053209, FHOw5076	mature
Rauvolfia vomitoria	Congo	Corbisier-Baland, s.n.	L.1053221, IFw598	mature	Tervuren
Secondatia densiflora A.DC.	Brasil (Mato Grosso)	Rapini A. 1940	L 0965013	5
Voacanga africana Stapf	Unknown	Unknown	L.1053261, FHOw8483	mature
Voacanga grandifolia	New Guinea	Schodde, R., Craven, L.S. 4251	L 0938489	mature
Wrightia dubia (Sims) Spreng.	Vietnam	Drouin R. 18	TWTw28065	mature
Wrightia arborea	Unknown	Unknown	L.1053271, FHOw5377	mature
