# Supplementary material for: Apocynaceae wood evolution matches key morphological innovations
Source: Am J Bot. 2024 Nov 22;111(11):e16436. doi: 10.1002/ajb2.16436 (PMC11584039; doi:10.1002/ajb2.16436)
Supplement: Supplementary file 2 — Appendix S2. Species name updates based on recent publications and references to previously described wood species. [file AJB2-111-e16436-s003.xlsx]

## Sheet: Appendix_S2
Beckers et al.—American Journal of Botany 2024—Appendix S2. Sample overview, including name changes and references of previously published descriptions. The updated nomenclature of species used in Fishbein et al. (2018) is included in the 'specimen name' column and marked with (F). Species in bold are included in the ancestral state reconstruction analyses.
Accepted species name	Subfamily/grade	Tribe	Specimen name	Reference
Acokanthera oblongifolia (Hochst.) Benth. & Hook.f. ex B.D.Jacks	rauvolfioid	Carisseae		Lens et al. 2008
Adenium obesum (Forssk.) Roem. & Schult.	apocynoid	Nerieae		Current study
Aganosma cymosa (Roxb.) G.Don	apocynoid	Apocyneae		Lens et al. 2009
Alafia landolphioides (A.DC.) K.Schum.	apocynoid	Nerieae		Lens et al. 2009
Alafia lucida Stapf	apocynoid	Nerieae		Lens et al. 2009
Alafia multiflora (Stapf) Stapf	apocynoid	Nerieae		Lens et al. 2009
Allamanda cathartica L	rauvolfioid	Plumerieae		Lens et al. 2008
Allomarkgrafia brenesiana Woodson	apocynoid	Mesechiteae		Current study
Allomarkgrafia plumeriiflora Woodson	apocynoid	Mesechiteae		Current study
Alstonia costata (G.Forst.) R.Br.	rauvolfioid	Alstonieae	Echites costatus	Current study
Alstonia scholaris (L.) R.Br.	rauvolfioid	Alstonieae		Lens et al. 2008
Alstonia spectabilis R.Br.	rauvolfioid	Alstonieae		Lens et al. 2008
Alyxia concatenata (F.Blanco) Merr	rauvolfioid	Alyxieae		Lens et al. 2008
Alyxia lamii Markgr.	rauvolfioid	Alyxieae	Alyxia subalpina	Lens et al. 2008
Alyxia scabrida Markgr.	rauvolfioid	Alyxieae		Lens et al. 2008
Alyxia spicata R.Br.	rauvolfioid	Alyxieae		Current study
Alyxia sulana Markgr.	rauvolfioid	Alyxieae		Lens et al. 2008
Ambelania acida Aubl.	rauvolfioid	Tabernaemontaneae		Lens et al. 2008
Amphineurion marginatum (Roxb.) D.J.Middleton	apocynoid	Apocyneae		Lens et al. 2009
Ancylobothrys amoena Hua	rauvolfioid	Amsonieae		Current study
Ancylobothrys robusta Pierre	rauvolfioid	Amsonieae		Current study
Anisopus efulensis (N.E.Br.) Goyder	Asclepiadoideae	Marsdenieae		Beckers et al. 2022
Anisopus mannii N.E.Br.	Asclepiadoideae	Marsdenieae		Beckers et al. 2022
Anodendron candolleanum Wight	apocynoid	Apocyneae		Lens et al. 2009
Anodendron parviflorum (Roxb.) I.M.Turner	apocynoid	Apocyneae	Anodendron paniculatum	Lens et al. 2009
Apocynum cannabinum L.	apocynoid	Apocyneae		Current study
Asclepias curassavica L.	Asclepiadoideae	Asclepiadeae		Beckers et al. 2022
Asclepias linaria Cav.	Asclepiadoideae	Asclepiadeae		Beckers et al. 2022
Asclepias syriaca L.	Asclepiadoideae	Asclepiadeae		Beckers et al. 2022
Aspidosperma album (Vahl) Benoist ex Pichon	rauvolfioid	Aspidospermateae		Lens et al. 2008
Aspidosperma australe Muell. Arg.	rauvolfioid	Aspidospermateae		Current study
Aspidosperma carapanauba Pichon	rauvolfioid	Aspidospermateae		Lens et al. 2008
Aspidosperma cylindrocarpon Müll.Arg.	rauvolfioid	Aspidospermateae		Lens et al. 2008
Aspidosperma desmanthum Benth. ex Müll.Arg.	rauvolfioid	Aspidospermateae	Aspidosperma cruentum (F)	Current study
Aspidosperma discolor	rauvolfioid	Aspidospermateae	Aspidosperma oblongum	Lens et al. 2008
Aspidosperma excelsum Benth.	rauvolfioid	Aspidospermateae	Aspidosperma marcgravianum	Current study
Aspidosperma megalocarpon Müll.Arg.	rauvolfioid	Aspidospermateae		Lens et al. 2008
Aspidosperma spruceanum Benth. ex Müll. Arg.	rauvolfioid	Aspidospermateae		Current study
Aspidosperma steyermarkii Woodson	rauvolfioid	Aspidospermateae		Lens et al. 2008
Baissea gracillima (K.Schum.) Hua	apocynoid	Baisseeae		Lens et al. 2009
Baissea leonensis Benth.	apocynoid	Baisseeae		Lens et al. 2009
Baissea welwitschii (Baill.) Stapf ex Hiern	apocynoid	Baisseeae		Lens et al. 2009
Barjonia cymosa E.Fourn.	Asclepiadoideae	Asclepiadeae		Beckers et al. 2022
Beaumontia grandiflora Wall.	apocynoid	Apocyneae		Lens et al. 2009
Blepharodon pictum (Vahl) W.D.Stevens	Asclepiadoideae	Asclepiadeae		Beckers et al. 2022
Callichilia barteri (Hook.f.) Stapf	rauvolfioid	Tabernaemontaneae		Lens et al. 2008
Callichilia subsessilis (Benth.) Stapf	rauvolfioid	Tabernaemontaneae		Lens et al. 2008
Calotropis gigantea (L.) W.T.Aiton	Asclepiadoideae	Asclepiadeae		Beckers et al. 2022
Calotropis procera (Aiton) W.T.Aiton	Asclepiadoideae	Asclepiadeae		Beckers et al. 2022
Cameraria latifolia L.	rauvolfioid	Plumerieae		Lens et al. 2008
Carissa bispinosa (L.) Desf. ex Brenan	rauvolfioid	Carisseae		Détienne 1 (InsideWood)
Carissa carandas L.	rauvolfioid	Carisseae		Current study
Carissa sp.	rauvolfioid	Carisseae		Lens et al. 2008
Carissa spinarum L.	rauvolfioid	Carisseae		Lens et al. 2008
Carruthersia scandens (Seem.) Seem.	apocynoid	Malouetieae		Lens et al. 2009
Cascabela thevetia (L.) Lippold	rauvolfioid	Plumerieae	Thevetia peruviana	Lens et al. 2008
Catharanthus roseus (L.) G.Don	rauvolfioid	Vinceae		Current study
Cerbera floribunda K.Schum.	rauvolfioid	Plumerieae		Lens et al. 2008
Cerbera manghas L.	rauvolfioid	Plumerieae		FFPRI (InsideWood)
Cerbera odollam Gaertn.	rauvolfioid	Plumerieae		Current study
Cerberiopsis candelabra Vieill. ex Pancher & Sebert	rauvolfioid	Plumerieae		Lens et al. 2008
Chilocarpus suaveolens Blume	rauvolfioid	Alyxieae		Lens et al. 2008
Chilocarpus torulosus (Boerl.) Markgr.	rauvolfioid	Alyxieae		Lens et al. 2008
Chonemorpha fragrans (Moon) Alston	apocynoid	Apocyneae		Lens et al. 2009
Condylocarpon amazonicum (Markgr.) Ducke	rauvolfioid	Alyxieae		Lens et al. 2008
Couma guianensis Aubl.	rauvolfioid	Willughbeieae		Lens et al. 2008
Couma macrocarpa Barb.Rodr.	rauvolfioid	Willughbeieae		Lens et al. 2008
Craspidospermum verticillatum Bojer ex Decne.	rauvolfioid	Melodineae		Détienne 1 (InsideWood)
Crioceras dipladeniiflorus (Stapf) K.Schum.	rauvolfioid	Tabernaemontaneae	Crioceras dipladeniiflorum (F)	Détienne 2 (InsideWood)
Cryptolepis apiculata K.Schum.	Periplocoideae			Lens et al. 2009
Cryptolepis dubia (Burm.f.) M.R.Almeida	Periplocoideae		Cryptolepis buchananii	Current study
Cryptolepis nigrescens (Wennberg) L.Joubert & Bruyns	Periplocoideae		Periploca nigrescens	Lens et al. 2009
Cryptostegia grandiflora Roxb. ex R.Br.	Periplocoideae			Lens et al. 2009
Cyclocotyla congolensis Stapf	rauvolfioid	Willughbeieae		Lens et al. 2008
Cynanchum ellipticum (Harv.) R.A.Dyer	Asclepiadoideae	Asclepiadeae		Beckers et al. 2022
Cynanchum viminale (L.) L.	Asclepiadoideae	Asclepiadeae		Beckers et al. 2022
Dictyophleba ochracea (K.Schum. ex Hallier f.) Pichon	rauvolfioid	Willughbeieae		Lens et al. 2008
Dictyophleba stipulosa (S.Moore ex Wernham) Pichon	rauvolfioid	Willughbeieae		Lens et al. 2008
Diplorhynchus condylocarpon (Müll.Arg.) Pichon	rauvolfioid	Melodineae		Lens et al. 2008
Ditassa capillaris E.Fourn.	Asclepiadoideae	Asclepiadeae		Beckers et al. 2022
Ditassa mucronata Mart.	Asclepiadoideae	Asclepiadeae		Beckers et al. 2022
Ditassa retusa Mart.	Asclepiadoideae	Asclepiadeae		Beckers et al. 2022
Dyera costulata (Miq.) Hook.f.	rauvolfioid	Alstonieae		Lens et al. 2008
Dyera polyphylla (Miq.) Steenis	rauvolfioid	Alstonieae		Lens et al. 2008
Epigynum ridleyi King & Gamble	apocynoid	Apocyneae		Lens et al. 2009
Fockea angustifolia K.Schum.	Asclepiadoideae	Fockeeae		Beckers et al. 2022
Forsteronia gracilis (Benth.) Müll.Arg.	apocynoid	Mesechiteae		Lens et al. 2009
Forsteronia guyanensis Müll.Arg.	apocynoid	Mesechiteae		Lens et al. 2009
Funastrum clausum (Jacq.) Schltr.	Asclepiadoideae	Asclepiadeae	Schizoglossum filiforme	Beckers et al. 2022
Funtumia africana (Benth.) Stapf	apocynoid	Malouetieae		Lens et al. 2009
Funtumia elastica (Preuss) Stapf	apocynoid	Malouetieae		Current study
Galactophora pumila Monach.	apocynoid	Malouetieae		Lens et al. 2009
Galactophora schomburgkiana Woodson	apocynoid	Malouetieae		Current study
Geissospermum laeve (Vell.) Miers	rauvolfioid	Aspidospermateae		Current study
Geissospermum sericeum Miers	rauvolfioid	Aspidospermateae		Lens et al. 2008
Genianthus micranthus (Roxb.) I.M.Turner	Secamonoideae			Beckers et al. 2022
Gomphocarpus fruticosus (L.) W.T.Aiton	Asclepiadoideae	Asclepiadeae		Beckers et al. 2022
Gomphocarpus phillipsiae (N.E.Br.) Goyder	Asclepiadoideae	Asclepiadeae		Beckers et al. 2022
Gomphocarpus semilunatus A.Rich.	Asclepiadoideae	Asclepiadeae		Beckers et al. 2022
Gomphocarpus tomentosus subsp. frederici (Hiern) Goyder & Nicholas	Asclepiadoideae	Asclepiadeae		Beckers et al. 2022
Gongronemopsis latifolia (Benth.) S.Reuss, Liede & Meve	Asclepiadoideae	Marsdenieae		Beckers et al. 2022
Gongronemopsis tenacissima (Roxb.) S.Reuss, Liede & Meve	Asclepiadoideae	Marsdenieae	Marsdenia tenacissima (F)	Beckers et al. 2022
Gonioma kamassi E.Mey.	rauvolfioid	Hunterieae		Lens et al. 2008
Gonolobus parviflorus Decne.	Asclepiadoideae	Asclepiadeae		Beckers et al. 2022
Gymnema inodorum (Lour.) Decne.	Asclepiadoideae	Marsdenieae		Beckers et al. 2022
Gymnema pachyglossum Schltr.	Asclepiadoideae	Marsdenieae		Beckers et al. 2022
Gymnema rotundatum Thwaites	Asclepiadoideae	Marsdenieae		Beckers et al. 2022
Gymnema sylvestre (Retz.) R.Br. ex Sm.	Asclepiadoideae	Marsdenieae		Beckers et al. 2022
Hancornia speciosa Gomes	rauvolfioid	Willughbeieae		Lens et al. 2008
Heterostemma cuspidatum Decne.	Asclepiadoideae	Ceropegieae		Beckers et al. 2022
Himatanthus articulatus (Vahl) Woodson	rauvolfioid	Plumerieae	Himatanthus sucuuba	Lens et al. 2008
Himatanthus bracteatus (A.DC.) Woodson	rauvolfioid	Plumerieae		Current study
Holarrhena curtisii King & Gamble	apocynoid	Malouetieae		Lens et al. 2009
Holarrhena pubescens Wall. ex G.Don	apocynoid	Malouetieae		Lens et al. 2009
Hoya lauterbachii K.Schum.	Asclepiadoideae	Marsdenieae		Beckers et al. 2022
Hoya spartioides (Benth.) Kloppenb.	Asclepiadoideae	Marsdenieae		Beckers et al. 2022
Hunteria umbellata (K.Schum.) Hallier f.	rauvolfioid	Hunterieae	Hunteria eburnea (F)	Lens et al. 2008
Hunteria zeylanica (Retz.) Gardner ex Thwaites	rauvolfioid	Hunterieae	Hunteria corymbosa	Current study
Ibatia maritima (Jacq.) Decne.	Asclepiadoideae	Asclepiadeae		Beckers et al. 2022
Ichnocarpus frutescens (L.) W.T.Aiton	apocynoid	Apocyneae		Current study
Isonema smeathmannii Roem. & Schult.	apocynoid	Nerieae		Lens et al. 2009
Kamettia caryophyllata (Roxb.) Nicolson & Suresh	rauvolfioid	Vinceae		Lens et al. 2008
Kanahia laniflora (Forssk.) R.Br.	Asclepiadoideae	Asclepiadeae		Beckers et al. 2022
Kibatalia arborea (Blume) G.Don	apocynoid	Malouetieae		Lens et al. 2009
Kibatalia macrophylla (Pierre ex Hua) Woodson	apocynoid	Malouetieae		Lens et al. 2009
Kopsia arborea Blume	rauvolfioid	Vinceae		Lens et al. 2008
Kopsia rosea D.J.Middleton	rauvolfioid	Vinceae		Lens et al. 2008
Lacmellea aculeata (Ducke) Monach.	rauvolfioid	Willughbeieae		Current study
Lacmellea edulis H.Karst.	rauvolfioid	Willughbeieae	Lacmellea arborescens	Lens et al. 2008
Lacmellea floribunda (Poepp.) Benth. & Hook.f.	rauvolfioid	Willughbeieae		Lens et al. 2008
Landolphia landolphioides (Hallier f.) A.Chev.	rauvolfioid	Willughbeieae	Landolphia dawei (F)	Current study
Landolphia watsoniana Rombouts	rauvolfioid	Willughbeieae		Lens et al. 2008
Lepiniopsis ternatensis Valeton	rauvolfioid	Alyxieae		Lens et al. 2008
Leptadenia arborea (Forssk.) Schweinf.	Asclepiadoideae	Ceropegieae		Beckers et al. 2022
Leptadenia lanceolata (Poir.) Goyder	Asclepiadoideae	Ceropegieae	Leptadenia hastata (F)	Beckers et al. 2022
Leptadenia pyrotechnica (Forssk.) Decne.	Asclepiadoideae	Ceropegieae		Beckers et al. 2022
Leuconotis cf. anceps	rauvolfioid	Willughbeieae		Lens et al. 2008
Leuconotis griffithii Hook.f	rauvolfioid	Willughbeieae		Lens et al. 2008
Macoubea guianensis Aubl.	rauvolfioid	Tabernaemontaneae		Lens et al. 2008
Macoubea sprucei (Müll.Arg.) Markgr.	rauvolfioid	Tabernaemontaneae		Lens et al. 2008
Macropharynx peltata (Vell.) J.F.Morales, M.E.Endress & Liede	apocynoid	Echiteae	Peltastes peltatus (F)	Lens et al. 2009
Macropharynx spectabilis (Stadelm.) Woodson	apocynoid	Echiteae	Echites spectabilis	Current study, Lens et al. 2009
Macroscepis diademata (Ker Gawl.) W.D.Stevens	Asclepiadoideae	Asclepiadeae		Beckers et al. 2022
Malouetia quadricasarum Woodson	apocynoid	Malouetieae		Lens et al. 2009
Malouetia tamaquarina (Aubl.) A.DC.	apocynoid	Malouetieae	Malouetia peruviana	Lens et al. 2009
Mandevilla pycnantha (Steud.) Woodson	apocynoid	Mesechiteae		Current study
Mandevilla rugellosa (Rich.) L.Allorge	apocynoid	Mesechiteae	Mandevilla subspicata (F)	Lens et al. 2009
Mandevilla scabra (Hoffmanns. ex Roem. & Schult.) K.Schum.	apocynoid	Mesechiteae		Current study
Mascarenhasia arborescens A.DC.	apocynoid	Malouetieae		Lens et al. 2009
Matelea pedalis (E.Fourn.) Fontella & E.A.Schwarz	Asclepiadoideae	Asclepiadeae		Beckers et al. 2022
Melodinus australis (F.Muell.) Pierre	rauvolfioid	Melodineae		Current study
Melodinus forbesii Fawc.	rauvolfioid	Melodineae		Lens et al. 2008
Melodinus orientalis Blume	rauvolfioid	Melodineae		Lens et al. 2008
Mesechites trifidus (Jacq.) Müll.Arg.	apocynoid	Mesechiteae		Current study
Metastelma northropiae Schltr.	Asclepiadoideae	Asclepiadeae		Beckers et al. 2022
Micrechites rhombifolius Markgr.	apocynoid	Apocyneae		Lens et al. 2009
Micrechites serpyllifolius (Blume) Kosterm.	apocynoid	Apocyneae		Lens et al. 2009
Micrechites warianus (Schltr.) D.J.Middleton	apocynoid	Apocyneae		Lens et al. 2009
Microplumeria anomala (Müll.Arg.) Markgr.	rauvolfioid	Aspidospermateae		Lens et al. 2008
Minaria acerosa (Mart.) T.U.P.Konno & Rapini	Asclepiadoideae	Asclepiadeae		Beckers et al. 2022
Minaria grazielae (Fontella & Marquete) T.U.P.Konno & Rapini	Asclepiadoideae	Asclepiadeae		Beckers et al. 2022
Motandra paniculata (Poir.) I.M.Turner	apocynoid	Baisseeae	Motandra guineensis (F)	Lens et al. 2009
Mucoa duckei (Markgr.) Zarucchi	rauvolfioid	Tabernaemontaneae		Lens et al. 2008
Neobracea valenzuelana (A.Rich.) Urb.	apocynoid	Malouetieae		Current study
Nerium oleander L.	apocynoid	Nerieae		Lens et al. 2009
Ochrosia acuminata Trimen ex Valeton	rauvolfioid	Vinceae		Lens et al. 2008
Ochrosia glomerata (Blume) F.Muell.?	rauvolfioid	Vinceae		Lens et al. 2008
Ochrosia oppositifolia (Lam.) K.Schum.	rauvolfioid	Vinceae	Ochrosia salubris	Current study
Odontadenia perrottetii (A.DC.) Woodson	apocynoid	Odontadenieae		Current study
Odontadenia puncticulosa (Rich.) Pulle	apocynoid	Odontadenieae		Lens et al. 2009
Odontadenia verrucosa (Willd. ex Roem. & Schult.) K.Schum. ex Markr.	apocynoid	Odontadenieae		Lens et al. 2009
Oncinotis glabrata (Baill.) Stapf ex Hiern	apocynoid	Baisseeae		Lens et al. 2009
Oncinotis gracilis Stapf	apocynoid	Baisseeae		Lens et al. 2009
Orthopichonia cirrhosa (Radlk.) H.Huber	rauvolfioid	Willughbeieae		Lens et al. 2008
Orthopichonia indeniensis (A.Chev.) H.Huber	rauvolfioid	Willughbeieae		Lens et al. 2008
Orthopichonia seretii (De Wild.) Vonk	rauvolfioid	Willughbeieae		Lens et al. 2008
Orthosia scoparia (Nutt.) Liede & Meve	Asclepiadoideae	Asclepiadeae		Beckers et al. 2022
Papuechites aambe (Warb.) Markgr.	apocynoid	Apocyneae		Lens et al. 2009
Parahancornia fasciculata (Poir.) Benoist	rauvolfioid	Willughbeieae		Lens et al. 2008
Parahancornia peruviana Monach.	rauvolfioid	Willughbeieae		Lens et al. 2008
Parsonsia buruensis (Teijsm. & Binn.) Boerl.	apocynoid	Echiteae		Lens et al. 2009
Parsonsia macrocarpa	apocynoid	Echiteae		Current study
Pentalinon luteum (L.) B.F.Hansen & Wunderlin	apocynoid	Echiteae		Lens et al. 2009
Pentopetia grevei (Baill.) Venter	Periplocoideae			Lens et al. 2009
Peplonia organensis (E.Fourn.) Fontella & Rapini	Asclepiadoideae	Asclepiadeae	Gonioanthela hilariana (F)	Beckers et al. 2022
Pergularia tomentosa L.	Asclepiadoideae	Asclepiadeae		Beckers et al. 2022
Periploca graeca L.	Periplocoideae			Lens et al. 2009
Periploca laevigata Aiton	Periplocoideae			Lens et al. 2009
Petchia madagascariensis (A.DC.) Leeuwenb.	rauvolfioid	Vinceae	Cabucala polysperma (F), Cabucala madagascariensis	Current study
Picralima nitida (Stapf) T.Durand & H.Durand	rauvolfioid	Hunterieae		Lens et al. 2008
Picralima sp.	rauvolfioid	Hunterieae		Lens et al. 2008
Pleiocarpa mutica Benth.	rauvolfioid	Hunterieae		Lens et al. 2008
Pleiocarpa pycnantha (K.Schum.) Stapf	rauvolfioid	Hunterieae		Lens et al. 2008
Pleioceras barteri Baill.	apocynoid	Wrightieae		Current study
Pleioceras gilletii Stapf	apocynoid	Wrightieae		Lens et al. 2009
Plumeria alba L.	rauvolfioid	Plumerieae		Current study
Plumeria obtusa L.	rauvolfioid	Plumerieae		Current study
Plumeria rubra L.	rauvolfioid	Plumerieae		Lens et al. 2008
Prestonia quinquangularis (Jacq.) Spreng.1	apocynoid	Echiteae	Prestonia acutifolia	Current study
Prestonia quinquangularis (Jacq.) Spreng.2	apocynoid	Echiteae	Echites picta	Current study
Pteralyxia laurifolia (G.Don) Leeuwenb.	rauvolfioid	Alyxieae	Pteralyxia macrocarpa	Lens et al. 2008
Rauvolfia caffra Sond.	rauvolfioid	Vinceae	Rauvolfia obliquinervis	Current study
Rauvolfia moluccana Markgr.	rauvolfioid	Vinceae		Lens et al. 2008
Rauvolfia nitida Jacq.	rauvolfioid	Vinceae		Lens et al. 2008
Rauvolfia sumatrana Jack	rauvolfioid	Vinceae		Lens et al. 2008
Rauvolfia vomitoria Wennberg	rauvolfioid	Vinceae		Current study
Rhabdadenia biflora (Jacq.) Müll.Arg.	apocynoid	Rhabdadenieae		Lens et al. 2009
Ruehssia altissima (Jacq.) F.Esp.Santo & Rapini	Asclepiadoideae	Marsdenieae	Marsdenia altissima	Beckers et al. 2022
Ruehssia cundurango (Triana) Liede & H.A.Keller	Asclepiadoideae	Marsdenieae	Marsdenia cundurango	Beckers et al. 2022
Saba comorensis (Bojer ex A.DC.) Pichon	rauvolfioid	Willughbeieae		Lens et al. 2008
Secamone afzelii (Roem. & Schult.) K.Schum.	Secamonoideae			Beckers et al. 2022
Secamone elliptica R.Br.	Secamonoideae			Beckers et al. 2022
Secamone emetica (Retz.) R.Br. ex Sm.	Secamonoideae			Beckers et al. 2022
Secamone filiformis J.H.Ross	Secamonoideae			Beckers et al. 2022
Secamone racemosa (Benth.) Klack.	Secamonoideae			Beckers et al. 2022
Secamone sp.	Secamonoideae			Beckers et al. 2022
Secamone stuhlmannii K.Schum.	Secamonoideae			Beckers et al. 2022
Secamonopsis madagascariensis Jum.	Secamonoideae			Beckers et al. 2022
Secondatia densiflora A.DC.	apocynoid	Odontadenieae		Current study
Secondatia duckei Markgr.	apocynoid	Odontadenieae		Lens et al. 2009
Stephanostegia sp.	rauvolfioid	Melodineae		Lens et al. 2008
Stephanotis abyssinica (Hochst.) S.Reuss, Liede & Meve	Asclepiadoideae	Marsdenieae	Dregea abyssinica	Beckers et al. 2022
Stephanotis rubicunda (K.Schum.) S.Reuss, Liede & Meve	Asclepiadoideae	Marsdenieae	Dregea rubicunda	Beckers et al. 2022
Stephanotis volubilis (L.f.) S.Reuss, Liede & Meve	Asclepiadoideae	Marsdenieae	Dregea/Wattakaka volubilis	Beckers et al. 2022
Strophanthus boivinii Baill.	apocynoid	Nerieae		Détienne 1 (InsideWood)
Strophanthus caudatus (L.) Kurz	apocynoid	Nerieae		Lens et al. 2009
Strophanthus hispidus DC.	apocynoid	Nerieae		Lens et al. 2009
Strophanthus perakensis (Wall.&Hook.) Baill.	apocynoid	Nerieae		Lens et al. 2009
Strophanthus singaporianus (Wall. ex G.Don) Gilg	apocynoid	Nerieae		Lens et al. 2009
Tabernaemontana africana Hook.	rauvolfioid	Tabernaemontaneae		Détienne 2 (InsideWood)
Tabernaemontana attenuata (Miers) Urb.	rauvolfioid	Tabernaemontaneae		Lens et al. 2008
Tabernaemontana aurantiaca Gaudich.	rauvolfioid	Tabernaemontaneae		Lens et al. 2008
Tabernaemontana catharinensis A.DC.	rauvolfioid	Tabernaemontaneae		Sonsin et al. 2012 (InsideWood)
Tabernaemontana citrifolia L.	rauvolfioid	Tabernaemontaneae		Metcalfe & Chalk 1950 (InsideWood)
Tabernaemontana columbiensis (L.Allorge) Leeuwenb.	rauvolfioid	Tabernaemontaneae		Lens et al. 2008
Tabernaemontana crassa Benth.	rauvolfioid	Tabernaemontaneae	Tabernaemontana durissima	Lens et al. 2008
Tabernaemontana cymosa Jacq.	rauvolfioid	Tabernaemontaneae		Lens et al. 2008
Tabernaemontana donnellsmithii Rose	rauvolfioid	Tabernaemontaneae	Stemmadenia donnellsmithii (F)	Barajas-Morales et al. 1997 (InsideWood)
Tabernaemontana eglandulosa Stapf	rauvolfioid	Tabernaemontaneae		Lens et al. 2008
Tabernaemontana laeta Mart.	rauvolfioid	Tabernaemontaneae		Scheel-Ybert & Gonçalves 2017 (InsideWood)
Tabernaemontana macrocarpa Jack	rauvolfioid	Tabernaemontaneae		Lens et al. 2008
Tabernaemontana pachysiphon Stapf	rauvolfioid	Tabernaemontaneae		Lens et al. 2008
Tabernaemontana panamensis (Markgr., Boiteau & L.Allorge) Leeuwenb.	rauvolfioid	Tabernaemontaneae		Lens et al. 2008
Tabernaemontana penduliflora K.Schum.	rauvolfioid	Tabernaemontaneae		Détienne 2 (InsideWood)
Tabernaemontana retusa (Lam.) Pichon	rauvolfioid	Tabernaemontaneae		Détienne 1 (InsideWood)
Tabernaemontana siphilitica (L.f.) Leeuwenb.	rauvolfioid	Tabernaemontaneae		Lens et al. 2008
Tabernaemontana sp.	rauvolfioid	Tabernaemontaneae		Lens et al. 2008
Tabernaemontana tomentosa (Greenm.) A.O.Simões & M.E.Endress	rauvolfioid	Tabernaemontaneae	Stemmadenia tomentosa	Lens et al. 2008
Tacazzea apiculata Oliv.	Periplocoideae			Lens et al. 2009
Tacazzea pedicellata K.Schum.	Periplocoideae			Lens et al. 2009
Tassadia sp.	Asclepiadoideae	Asclepiadeae		Beckers et al. 2022
Thevetia ahouai (L.) Vahl	rauvolfioid	Plumerieae		Lens et al. 2008
Trachelospermum asiaticum (Siebold&Zucc.) Nakai	apocynoid	Apocyneae		FFPRI (InsideWood)
Urceola brachysepala Hook.f.	apocynoid	Apocyneae		Lens et al. 2009
Urceola laevigata (Juss.) D.J.Middleton & Livsh.	apocynoid	Apocyneae	Parameria laevigata (F)	Lens et al. 2009
Urceola laevis (Elmer) Merr.	apocynoid	Apocyneae		Lens et al. 2009
Urceola lucida (A.DC.) Benth. & Hook.f. ex Kurz	apocynoid	Apocyneae		Lens et al. 2009
Vahadenia laurentii (De Wild.) Stapf	rauvolfioid	Willughbeieae		Lens et al. 2008
Vallaris glabra (L.) Kuntze	apocynoid	Apocyneae		Lens et al. 2009
Vallesia glabra (Cav.) Link	rauvolfioid	Aspidospermateae		Lens et al. 2008
Vincetoxicum anomalum (N.E.Br.) Meve & Liede	Asclepiadoideae	Asclepiadeae	Tylophora anomala (F)	Beckers et al. 2022
Vincetoxicum sylvaticum (Decne.) Kuntze	Asclepiadoideae	Asclepiadeae	Tylophora sylvatica (F)	Beckers et al. 2022
Voacanga africana Stapf	rauvolfioid	Tabernaemontaneae		Current study
Voacanga chalotiana Pierre ex Stapf	rauvolfioid	Tabernaemontaneae		Lens et al. 2008
Voacanga globosa (Blanco) Merr.	rauvolfioid	Tabernaemontaneae		Lens et al. 2008
Voacanga grandifolia (Miq.) Rolfe	rauvolfioid	Tabernaemontaneae		Current study
Voacanga sp.	rauvolfioid	Tabernaemontaneae		Lens et al. 2008
Willughbeia angustifolia (Miq.) Markgr.	rauvolfioid	Willughbeieae		Lens et al. 2008
Willughbeia coriacea Wall.	rauvolfioid	Willughbeieae		Lens et al. 2008
Willughbeia tenuiflora Dyer ex Hook.f.	rauvolfioid	Willughbeieae		Lens et al. 2008
Wrightia antidysenterica (L.) R.Br.	apocynoid	Wrightieae		Lens et al. 2009
Wrightia arborea (Dennst.) Mabb.	apocynoid	Wrightieae	Wrightia tomentosa	Current study
Wrightia coccinea (Roxb. ex Hornem.) Sims	apocynoid	Wrightieae		Lens et al. 2009
Wrightia dubia (Sims) Spreng.	apocynoid	Wrightieae		Current study
Wrightia pubescens R.Br.	apocynoid	Wrightieae		Lens et al. 2009
References
Barajas-Morales, J.B, G. Angeles Alvarez, & P. Solís Sánchez. 1997. Anatomia de maderas de Mexico: especies de una selva alta perennifolia UNAM Instituto de Biología Publicaciones Especiales 16, 126 pp.
Beckers, V., A. Rapini, E. Smets, and F. Lens. 2022. Comparative wood anatomy and origin of woodiness in subfamilies Secamonoideae and Asclepiadoideae (Apocynaceae). Taxon 71: 1230–1250.
Détienne, P. 1: Woods of Madagascar. CIRAD. Unpublished
Détienne, P. 2: West Africa wood coding. CIRAD. Unpublished
FFPRI. Database for microscopic identification of Japanese woods. Forestry and Forest Products Research Institute. Websit https://db.ffpri.go.jp/WoodDB/IDBK-E/home.php [last viewed 27-07-2022].
Lens, F., M. E. Endress, P. Baas, S. Jansen, and E. Smets. 2008. Wood anatomy of Rauvolfioideae (Apocynaceae): a search for meaningful non-DNA characters at the tribal level. American Journal of Botany 95: 1199–1215.
Lens, F., M. E. Endress, P. Baas, S. Jansen, and E. Smets. 2009. Vessel grouping patterns in subfamilies Apocynoideae and Periplocoideae confirm phylogenetic value of wood structure within Apocynaceae. American Journal of Botany 96: 2168–2183.
Scheel-Ybert, R. & T.A.P. Gonçalves. 2017. Primeiro Atlas Antracológico de Espécies Brasileiras ¿ First Anthracological Atlas of Brazilian Species. Museu Nacional - Série Livros Digital 10, Rio de Janeiro.
Sonsin, J.O., P.E. Gasson, C.F. Barros, & C.R. Marcati. 2012. A comparison of the wood anatomy of 11 species from two cerrado habitats (cerrado s.s. and adjacent gallery forest). Botanical Journal of the Linnean Society 170: 257-276.
