# Supplementary material for: Apocynaceae wood evolution matches key morphological innovations
Source: Am J Bot. 2024 Nov 22;111(11):e16436. doi: 10.1002/ajb2.16436 (PMC11584039; doi:10.1002/ajb2.16436)
Supplement: Supplementary file 3 — Appendix S3. Data table of 17 wood traits and adaptations to the flower, seed, and fruit trait data set of Fishbein et al. ( 2018) that was used for ancestral state reconstructions and tests for correlated evolution. [file AJB2-111-e16436-s002.xlsx]

## Sheet: README
	Wood anatomical traits											Morpholical traits
	AP	Axial parenchyma										AntAgg	Anthers agglutinated to the style head via hair pads and adhesive or fused post-genitally (i.e., a gynostegium)
	APOPARA	Apotracheal and/or paratracheal axial parenchyma										AntASH	Anther positioned above the style head (reverse herkogamy)
	BAN	Banded apotracheal axial parenchyma										AntEES	Anther at about the same level as and connivant over and encircling the style head
	CL	Mainly vessels in clusters										AntICH	Anther included in corolla and hidden
	Clim	Climbing yes or no										AntICTH	Anther included in a corona tube and hidden
	DEN	Average vessel density (/mm^2)										AntIEE	Anther included but exposed or partially exserted
	DIA	Diffuse in aggregates apotracheal axialparenchyma										AntFEx	Anther fully exserted
	DIAM	Average vessel diameter (µm)										CorCam	Campanulate corolla form
	DIF	Diffuse apotracheal axial parenchyma										CorCor	Coralline corona
	FCT	Fibre cell wall thickness										CorFun	Funnelform corolla form
	FL	Average fibre length (µm)										CorSal	Salverform corolla form
	FT	Fibre-tracheids										CorRot	Rotate corolla form
	GF	Growth form										CorTub	Tubular or urceolate corolla form
	GTT	Ground tissue type										FruPD	Pericarp of fruit dry
	LA	Laticifers										FruPF	Pericarp of fruit fleshy
	LF	Libriform fibres										GynCor	Gynostegial corona
	MI	Mineral inclusions										PolMon	Monad pollen
	MPH	Maximum plant height (m)										PolPol	Pollinia pollen
	MT	Vessel multiple type (absent = mainly solitary)										PolTet	Tetrad pollen
	MUL	Vessel multiples present or absent
	PC	Prismatic crystals
	PCA	Prismatic crystals in axial parenchyma
	PCP	Prismatic crystal position
	PCR	Prismatic crystals in rays
	RH	Average ray height (µm)
	RM	Mainly vessels in radial multiples
	RW	Ray width (Uni = uniseriate - one cell wide, Multi = multiseriate - two or more cells wide)
	SCA	Scanty paratracheal parenchyma
	SEP	Septate fibres
	SOL	Mainly solitary vessels
	T	Tracheids
	VAS	Vasicentric paratracheal parenchyma
	VD	Vessel dimorphism
	VEL	Average vessel element length (µm)
	VV	Vascular variants

## Sheet: Appendix S3
Beckers et al.—American Journal of Botany 2024—Appendix S3. Data table of published and unpublished wood anatomical species descriptions combined with morphological traits from Fishbein et al. (2018). Explanation of abbreviations is found in the 'README' tab of this file.
Species_name	Subfamily	Tribe	DIAM	DEN	VEL	FL	RH	MPH	Clim	GF	SOL	CL	RM	MT	MUL	VD	T	FT	LF	GTT	SEP	FCT	AP	APOPARA	DIF	DIA	BAN	SCA	VAS	RW	PC	PCR	PCA	PCP	MI	VV	LA	CorSal	CorFun	CorCam	CorTub	CorRot	AntICH	AntIEE	AntFEx	AntICTH	CorCor	GynCor	AntASH
Aganosma_cymosa	apocynoid	Apocyneae	115	31	525	1070	500	10	Present	Climbing	Present	Absent	Absent	Absent	Absent	Absent	Present	Absent	Present	Tracheids+LibriformFibres	Absent	Thin	Present	Para	Absent	Absent	Absent	Present	Absent	Multi	Present	Present	Present	AxialParenchyma+Rays	PrismaticCrystals	Absent	Absent	Present	Absent	Absent	Absent	Absent	Present	Absent	Absent	Absent	Absent	Absent	Absent
Amphineurion_marginatum	apocynoid	Apocyneae	95	20	380	760	745	8	Present	Climbing	Present	Absent	Present	RadialMultiples	Present	Present	Present	Absent	Present	Tracheids+LibriformFibres	Absent	Thin	Present	Apo+Para	Absent	Present	Present	Present	Absent	Multi	Present	Present	Present	AxialParenchyma+Rays	PrismaticCrystals	Absent	Absent	Present	Absent	Absent	Absent	Absent	Present	Absent	Absent	Absent	Absent	Absent	Absent
Anodendron_parviflorum	apocynoid	Apocyneae	100	40	500	940	540	20	Present	Climbing	Absent	Present	Absent	Clusters	Present	Present	Absent	Absent	Present	LibriformFibres	Absent	Thin	Present	Apo	Absent	Present	Present	Absent	Absent	Multi	Present	Absent	Present	AxialParenchyma	PrismaticCrystals	Present	Present	Present	Absent	Absent	Absent	Absent	Present	Absent	Absent	Absent	Absent	Absent	Absent
Apocynum_cannabinum	apocynoid	Apocyneae	40	33	270	400	180	2	Absent	Erect	Present	Absent	Absent	Absent	Absent	Absent	Absent	Absent	Present	LibriformFibres	Absent	Thin	Absent	Absent	Absent	Absent	Absent	Absent	Absent	Uni	Absent	Absent	Absent	Absent	Absent	Absent	Absent	Absent	Absent	Present	Present	Absent	Present	Present	Absent	Absent	Present	Absent	Absent
Beaumontia_grandiflora	apocynoid	Apocyneae	125	18	370	690	515	20	Present	Climbing	Present	Present	Absent	Clusters	Present	Present	Absent	Absent	Present	LibriformFibres	Absent	Thin	Present	Apo	Absent	Present	Absent	Absent	Absent	Multi	Absent	Absent	Absent	Absent	Absent	Absent	Absent	Absent	Present	Absent	Absent	Absent	Absent	Present	Absent	Absent	Absent	Absent	Absent
Chonemorpha_fragrans	apocynoid	Apocyneae	150	27	460	850	875	30	Present	Climbing	Absent	Present	Absent	Clusters	Present	Present	Present	Absent	Present	Tracheids+LibriformFibres	Absent	Thin	Present	Para	Absent	Absent	Absent	Present	Absent	Multi	Present	Absent	Present	AxialParenchyma	PrismaticCrystals	Absent	Absent	Present	Absent	Absent	Absent	Absent	Present	Absent	Absent	Absent	Absent	Absent	Absent
Epigynum_ridleyi	apocynoid	Apocyneae	85	31	405	960	693	8	Present	Climbing	Present	Absent	Absent	Absent	Absent	Absent	Present	Present	Present	Tracheids+FibreTracheids+LibriformFibres	Absent	ThinThick	Present	Para	Absent	Absent	Absent	Present	Absent	Multi	Present	Present	Absent	Rays	PrismaticCrystals	Absent	Present	Present	Absent	Absent	Absent	Absent	Present	Absent	Absent	Absent	Absent	Absent	Absent
Ichnocarpus_frutescens	apocynoid	Apocyneae	140	15	NA	NA	685	10	Present	Climbing	Present	Present	Absent	Clusters	Present	Present	Present	Absent	Present	Tracheids+LibriformFibres	Absent	Thin	Absent	Absent	Absent	Absent	Absent	Absent	Absent	Uni+Multi	Absent	Absent	Absent	Absent	Absent	Absent	Present	Present	Absent	Absent	Absent	Absent	Present	Absent	Absent	Absent	Absent	Absent	Absent
Micrechites_rhombifolius	apocynoid	Apocyneae	240	6	485	850	790	40	Present	Climbing	Present	Present	Absent	Clusters	Present	Present	Present	Absent	Present	Tracheids+LibriformFibres	Absent	Thin	Present	Para	Absent	Absent	Absent	Present	Present	Multi	Present	Absent	Present	AxialParenchyma	PrismaticCrystals	Present	Present	Present	Absent	Absent	Absent	Absent	Absent	Present	Absent	Absent	Absent	Absent	Absent
Micrechites_serpyllifolius	apocynoid	Apocyneae	150	13	600	1020	1380	20	Present	Climbing	Present	Present	Absent	Clusters	Present	Present	Present	Absent	Present	Tracheids+LibriformFibres	Absent	Thin	Present	Para	Absent	Absent	Absent	Present	Absent	Multi	Present	Absent	Present	AxialParenchyma	PrismaticCrystals	Present	Absent	Present	Absent	Absent	Absent	Absent	Present	Absent	Absent	Absent	Absent	Absent	Absent
Papuechites_aambe	apocynoid	Apocyneae	260	15	410	870	545	20	Present	Climbing	Present	Present	Absent	Clusters	Present	Present	Absent	Absent	Present	LibriformFibres	Absent	Thin	Present	Apo+Para	Present	Present	Absent	Present	Present	Multi	Present	Present	Present	AxialParenchyma+Rays	PrismaticCrystals	Absent	Present	Present	Absent	Absent	Absent	Absent	Present	Absent	Absent	Absent	Present	Absent	Absent
Trachelospermum_asiaticum	apocynoid	Apocyneae	NA	NA	NA	NA	NA	10	Present	Climbing	Absent	Absent	Present	RadialMultiples	Present	Present	Absent	Absent	Present	LibriformFibres	Absent	ThinThick	Present	Para	Absent	Absent	Absent	Present	Absent	Multi	Absent	Absent	Absent	Absent	Absent	Absent	Absent	Present	Absent	Absent	Absent	Absent	Absent	Present	Absent	Absent	Absent	Absent	Absent
Urceola_laevigata	apocynoid	Apocyneae	140	19	340	785	500	10	Present	Climbing	Present	Present	Absent	Clusters	Present	Present	Present	Absent	Present	Tracheids+LibriformFibres	Absent	Thin	Present	Apo+Para	Absent	Present	Absent	Present	Absent	Multi	Absent	Absent	Absent	Absent	Absent	Absent	Absent	Present	Absent	Absent	Absent	Absent	Present	Absent	Absent	Absent	Absent	Absent	Absent
Urceola_lucida	apocynoid	Apocyneae	135	36	550	1000	1660	20	Present	Climbing	Present	Present	Absent	Clusters	Present	Present	Present	Absent	Present	Tracheids+LibriformFibres	Absent	ThinThick	Present	Apo+Para	Absent	Present	Absent	Present	Absent	Multi	Absent	Absent	Absent	Absent	Absent	Absent	Present	Absent	Absent	Present	Absent	Absent	Absent	Present	Absent	Absent	Absent	Absent	Absent
Baissea_leonensis	apocynoid	Baisseeae	190	11	490	900	270	3	Present	Climbing	Present	Present	Absent	Clusters	Present	Present	Present	Absent	Present	Tracheids+LibriformFibres	Absent	Thin	Present	Para	Absent	Absent	Absent	Present	Absent	Multi	Present	Absent	Present	AxialParenchyma	PrismaticCrystals	Present	Absent	Absent	Absent	Present	Absent	Absent	Present	Absent	Absent	Absent	Present	Absent	Absent
Motandra_paniculata	apocynoid	Baisseeae	115	30	465	840	435	40	Present	Climbing	Present	Present	Absent	Clusters	Present	Present	Absent	Absent	Present	LibriformFibres	Present	Thin	Present	Para	Absent	Absent	Absent	Present	Absent	Multi	Present	Absent	Present	AxialParenchyma	PrismaticCrystals	Absent	Absent	Absent	Present	Absent	Absent	Absent	Absent	Present	Absent	Absent	Present	Absent	Absent
Macropharynx_peltata	apocynoid	Echiteae	90	25	270	675	500	10	Present	Climbing	Present	Present	Absent	Clusters	Present	Present	Present	Present	Absent	Tracheids+FibreTracheids	Absent	Thin	Present	Para	Absent	Absent	Absent	Present	Absent	Multi	Absent	Absent	Absent	Absent	Absent	Present	Present	Absent	Present	Absent	Absent	Absent	Present	Absent	Absent	Absent	Absent	Absent	Absent
Pentalinon_luteum	apocynoid	Echiteae	65	39	300	750	310	1	Present	Climbing	Present	Present	Absent	Clusters	Present	Present	Absent	Absent	Present	LibriformFibres	Absent	Thin	Present	Para	Absent	Present	Absent	Present	Absent	Multi	Present	Present	Present	AxialParenchyma+Rays	PrismaticCrystals	Absent	Absent	Absent	Present	Absent	Absent	Absent	Present	Absent	Absent	Absent	Absent	Absent	Absent
Prestonia_quinquangularis	apocynoid	Echiteae	94	21	470	1030	530	2	Present	Climbing	Present	Present	Absent	Clusters	Present	Absent	Present	Absent	Absent	Tracheids	Absent	ThinThick	Present	Apo	Absent	Absent	Present	Absent	Absent	Uni+Multi	Present	Present	Present	AxialParenchyma+Rays	PrismaticCrystals	Absent	Absent	Present	Absent	Absent	Absent	Absent	Absent	Present	Absent	Absent	Present	Absent	Absent
Funtumia_africana	apocynoid	Malouetieae	115	9	690	1510	360	30	Absent	Erect	Absent	Absent	Present	RadialMultiples	Present	Absent	Absent	Absent	Present	LibriformFibres	Absent	Thin	Present	Apo	Absent	Present	Present	Absent	Absent	Multi	Present	Absent	Present	AxialParenchyma	PrismaticCrystals	Absent	Absent	Present	Present	Absent	Absent	Absent	Present	Absent	Absent	Absent	Absent	Absent	Absent
Funtumia_elastica	apocynoid	Malouetieae	90	13	540	NA	260	35	Absent	Erect	Absent	Absent	Present	RadialMultiples	Present	Absent	Absent	Absent	Present	LibriformFibres	Absent	Thin	Present	Apo	Present	Absent	Absent	Absent	Absent	Uni+Multi	Present	Absent	Present	AxialParenchyma	PrismaticCrystals	Absent	Absent	Present	Present	Absent	Absent	Absent	Present	Absent	Absent	Absent	Absent	Absent	Absent
Galactophora_schomburgkiana	apocynoid	Malouetieae	40	137	380	NA	190	5	Absent	Erect	Absent	Absent	Present	RadialMultiples	Present	Absent	Absent	Absent	Present	LibriformFibres	Absent	ThinThick	Absent	Absent	Absent	Absent	Absent	Absent	Absent	Uni	Absent	Absent	Absent	Absent	Absent	Absent	Absent	Absent	Present	Absent	Absent	Absent	Absent	Present	Absent	Absent	Absent	Absent	Absent
Holarrhena_curtisii	apocynoid	Malouetieae	30	50	620	1700	130	3	Absent	Erect	Absent	Absent	Present	RadialMultiples	Present	Absent	Absent	Absent	Present	LibriformFibres	Absent	Thin	Present	Apo	Absent	Present	Absent	Absent	Absent	Uni	Present	Absent	Present	AxialParenchyma	PrismaticCrystals	Absent	Absent	Present	Absent	Absent	Absent	Absent	Present	Absent	Absent	Absent	Absent	Absent	Absent
Holarrhena_pubescens	apocynoid	Malouetieae	60	46	480	1000	328	15	Absent	Erect	Absent	Absent	Present	RadialMultiples	Present	Absent	Absent	Absent	Present	LibriformFibres	Absent	Thin	Present	Apo	Absent	Present	Present	Absent	Absent	Multi	Present	Absent	Present	AxialParenchyma	PrismaticCrystals	Absent	Absent	Present	Absent	Absent	Absent	Absent	Present	Absent	Absent	Absent	Absent	Absent	Absent
Kibatalia_macrophylla	apocynoid	Malouetieae	70	25	750	1425	545	20	Absent	Erect	Absent	Absent	Present	RadialMultiples	Present	Absent	Absent	Absent	Present	LibriformFibres	Absent	ThinThick	Present	Apo	Absent	Present	Present	Absent	Absent	Multi	Present	Absent	Present	AxialParenchyma	PrismaticCrystals	Absent	Absent	Present	Absent	Absent	Absent	Absent	Absent	Absent	Present	Absent	Absent	Present	Absent
Malouetia_tamaquarina	apocynoid	Malouetieae	40	37	780	1250	635	20	Absent	Erect	Absent	Absent	Present	RadialMultiples	Present	Absent	Absent	Absent	Present	LibriformFibres	Absent	ThinThick	Present	Apo	Present	Absent	Absent	Absent	Absent	Uni+Multi	Present	Absent	Present	AxialParenchyma	PrismaticCrystals	Absent	Absent	Present	Absent	Absent	Absent	Absent	Absent	Present	Absent	Absent	Present	Absent	Absent
Mascarenhasia_arborescens	apocynoid	Malouetieae	40	70	415	835	190	20	Absent	Erect	Absent	Absent	Present	RadialMultiples	Present	Absent	Absent	Absent	Present	LibriformFibres	Absent	Thin	Present	Apo	Absent	Present	Absent	Absent	Absent	Multi	Present	Present	Present	AxialParenchyma+Rays	PrismaticCrystals	Absent	Present	Present	Absent	Absent	Absent	Absent	Present	Absent	Absent	Absent	Absent	Absent	Absent
Neobracea_valenzuelana	apocynoid	Malouetieae	30	56	520	840	310	2	Absent	Erect	Present	Absent	Present	RadialMultiples	Present	Absent	Absent	Absent	Present	LibriformFibres	Absent	ThinThick	Present	Apo	Absent	Present	Absent	Absent	Absent	Uni	Absent	Absent	Absent	Absent	Absent	Absent	Absent	Absent	Present	Absent	Absent	Absent	Present	Absent	Absent	Absent	Absent	Absent	Absent
Allomarkgrafia_brenesiana	apocynoid	Mesechiteae	100	39	430	NA	330	4	Present	Climbing	Present	Present	Absent	Clusters	Present	Present	Absent	Absent	Present	LibriformFibres	Absent	ThinThick	Absent	Absent	Absent	Absent	Absent	Absent	Absent	Uni+Multi	Present	Present	Present	AxialParenchyma+Rays	PrismaticCrystals	Absent	Present	Absent	Present	Absent	Absent	Absent	Absent	Present	Absent	Absent	Absent	Absent	Absent
Allomarkgrafia_plumeriiflora	apocynoid	Mesechiteae	110	37	310	500	980	25	Present	Climbing	Present	Present	Absent	Clusters	Present	Present	Absent	Absent	Present	LibriformFibres	Absent	ThinThick	Absent	Absent	Absent	Absent	Absent	Absent	Absent	Uni	Absent	Absent	Absent	Absent	Absent	Absent	Present	Absent	Present	Absent	Absent	Absent	Absent	Present	Absent	Absent	Absent	Absent	Absent
Forsteronia_guyanensis	apocynoid	Mesechiteae	125	20	560	1190	890	15	Present	Climbing	Absent	Present	Absent	Clusters	Present	Present	Absent	Present	Present	FibreTracheids+LibriformFibres	Present	Thin	Present	Para	Absent	Absent	Absent	Present	Absent	Multi	Present	Present	Present	AxialParenchyma+Rays	PrismaticCrystals	Present	Absent	Absent	Absent	Present	Absent	Absent	Absent	Present	Absent	Absent	Absent	Absent	Absent
Mandevilla_pycnantha	apocynoid	Mesechiteae	60	43	310	590	280	2	Present	Climbing	Absent	Present	Absent	Clusters	Present	Absent	Absent	Present	Absent	FibreTracheids	Present	ThinThick	Present	Apo+Para	Absent	Absent	Present	Present	Absent	Uni	Absent	Absent	Absent	Absent	Absent	Present	Present	Present	Absent	Absent	Absent	Absent	Present	Absent	Absent	Absent	Absent	Absent	Absent
Mandevilla_rugellosa	apocynoid	Mesechiteae	110	42	370	870	440	3	Present	Climbing	Present	Absent	Present	RadialMultiples	Present	Present	Absent	Absent	Present	LibriformFibres	Present	ThinThick	Present	Para	Absent	Absent	Absent	Absent	Present	Multi	Present	Present	Absent	Rays	PrismaticCrystals	Absent	Present	Present	Absent	Absent	Absent	Absent	Present	Absent	Absent	Absent	Absent	Absent	Absent
Mandevilla_scabra	apocynoid	Mesechiteae	170	16	NA	NA	440	3	Present	Climbing	Present	Present	Absent	Clusters	Present	Present	Absent	Absent	Present	LibriformFibres	Absent	ThinThick	Absent	Absent	Absent	Absent	Absent	Absent	Absent	Multi	Absent	Absent	Absent	Absent	Absent	Absent	Absent	Absent	Present	Absent	Absent	Absent	Absent	Present	Absent	Absent	Absent	Absent	Absent
Mesechites_trifidus	apocynoid	Mesechiteae	150	19	340	490	470	12	Present	Climbing	Present	Absent	Absent	Absent	Absent	Present	Absent	Absent	Present	LibriformFibres	Absent	Thin	Absent	Absent	Absent	Absent	Absent	Absent	Absent	Uni	Present	Present	Absent	Rays	PrismaticCrystals	Absent	Absent	Present	Absent	Absent	Absent	Absent	Present	Absent	Absent	Absent	Absent	Absent	Absent
Adenium_obesum	apocynoid	Nerieae	50	7	350	NA	450	6	Absent	Erect	Absent	Absent	Present	RadialMultiples	Present	Absent	Absent	Absent	Present	LibriformFibres	Absent	ThinThick	Present	Apo+Para	Absent	Present	Absent	Present	Absent	Uni	Absent	Absent	Absent	Absent	Absent	Present	Absent	Absent	Present	Absent	Absent	Absent	Absent	Present	Absent	Absent	Absent	Absent	Absent
Isonema_smeathmannii	apocynoid	Nerieae	90	30	535	1060	405	3	Present	Climbing	Absent	Absent	Present	RadialMultiples	Present	Absent	Absent	Absent	Present	LibriformFibres	Absent	Thin	Present	Apo	Absent	Present	Present	Absent	Absent	Multi	Present	Absent	Present	AxialParenchyma	PrismaticCrystals	Absent	Absent	Present	Absent	Absent	Absent	Absent	Absent	Absent	Present	Absent	Absent	Absent	Absent
Nerium_oleander	apocynoid	Nerieae	40	44	445	875	325	3	Absent	Erect	Absent	Absent	Present	RadialMultiples	Present	Absent	Absent	Absent	Present	LibriformFibres	Absent	Thin	Present	Apo	Absent	Present	Present	Absent	Absent	Multi	Present	Absent	Present	AxialParenchyma	PrismaticCrystals	Absent	Absent	Absent	Present	Absent	Absent	Absent	Present	Absent	Absent	Absent	Present	Absent	Absent
Strophanthus_boivinii	apocynoid	Nerieae	NA	NA	NA	NA	NA	3	Absent	Erect	Absent	Absent	Present	RadialMultiples	Present	Absent	Absent	Absent	Present	LibriformFibres	Absent	ThinThick	Present	Apo	Absent	Absent	Present	Absent	Absent	Uni+Multi	Present	Present	Absent	Rays	PrismaticCrystals	Absent	Absent	Absent	Absent	Present	Absent	Absent	Absent	Present	Absent	Absent	Present	Absent	Absent
Strophanthus_caudatus	apocynoid	Nerieae	125	18	550	950	750	12	Present	Climbing	Absent	Absent	Present	RadialMultiples	Present	Absent	Absent	Absent	Present	LibriformFibres	Absent	Thin	Present	Apo+Para	Absent	Present	Absent	Present	Absent	Multi	Absent	Absent	Absent	Absent	Absent	Absent	Absent	Absent	Present	Absent	Absent	Absent	Absent	Present	Absent	Absent	Present	Absent	Absent
Odontadenia_perrottetii	apocynoid	Odontadenieae	130	10	580	990	320	5	Present	Climbing	Present	Present	Absent	Clusters	Present	Present	Absent	Absent	Present	LibriformFibres	Absent	Thin	Present	Apo	Absent	Absent	Present	Absent	Absent	Uni	Present	Absent	Present	AxialParenchyma	Various	Present	Present	Absent	Present	Absent	Absent	Absent	Present	Absent	Absent	Absent	Absent	Absent	Absent
Odontadenia_puncticulosa	apocynoid	Odontadenieae	120	48	595	965	508	40	Present	Climbing	Absent	Present	Absent	Clusters	Present	Present	Absent	Absent	Present	LibriformFibres	Present	Thin	Present	Para	Absent	Absent	Absent	Present	Absent	Uni+Multi	Present	Absent	Present	AxialParenchyma	PrismaticCrystals	Present	Absent	Absent	Present	Absent	Absent	Absent	Present	Absent	Absent	Absent	Absent	Absent	Absent
Secondatia_densiflora	apocynoid	Odontadenieae	80	63	410	620	290	20	Present	Climbing	Present	Present	Absent	Clusters	Present	Present	Absent	Absent	Present	LibriformFibres	Absent	ThinThick	Absent	Absent	Absent	Absent	Absent	Absent	Absent	Uni	Absent	Absent	Absent	Absent	Absent	Absent	Absent	Present	Absent	Absent	Absent	Absent	Present	Absent	Absent	Absent	Absent	Absent	Absent
Rhabdadenia_biflora	apocynoid	Rhabdadenieae	60	7	330	580	400	1	Absent	Erect	Absent	Absent	Present	RadialMultiples	Present	Absent	Absent	Absent	Present	LibriformFibres	Absent	Thin	Present	Para	Absent	Absent	Absent	Present	Absent	Uni+Multi	Absent	Absent	Absent	Absent	Various	Absent	Present	Absent	Present	Absent	Absent	Absent	Absent	Present	Absent	Absent	Absent	Absent	Absent
Pleioceras_barteri	apocynoid	Wrightieae	60	23	470	1060	205	1	Absent	Erect	Present	Absent	Absent	Absent	Absent	Absent	Absent	Present	Absent	FibreTracheids	Absent	Thick	Present	Apo	Present	Absent	Absent	Absent	Absent	Uni+Multi	Present	Absent	Present	AxialParenchyma	PrismaticCrystals	Absent	Absent	Present	Absent	Absent	Absent	Absent	Absent	Absent	Present	Absent	Present	Absent	Absent
Wrightia_arborea	apocynoid	Wrightieae	70	35	890	1570	585	20	Absent	Erect	Absent	Absent	Present	RadialMultiples	Present	Absent	Absent	Absent	Present	LibriformFibres	Present	Thin	Absent	Absent	Absent	Absent	Absent	Absent	Absent	Uni+Multi	Present	Present	Absent	Rays	PrismaticCrystals	Absent	Absent	Present	Absent	Absent	Absent	Absent	Absent	Absent	Present	Absent	Present	Absent	Absent
Wrightia_coccinea	apocynoid	Wrightieae	40	66	400	870	325	20	Absent	Erect	Absent	Absent	Present	RadialMultiples	Present	Absent	Absent	Absent	Present	LibriformFibres	Absent	Thin	Present	Apo	Absent	Present	Present	Absent	Absent	Multi	Present	Present	Absent	Rays	PrismaticCrystals	Absent	Absent	Absent	Present	Absent	Absent	Absent	Absent	Absent	Present	Absent	Present	Absent	Absent
Wrightia_dubia	apocynoid	Wrightieae	40	68	550	1060	380	3	Absent	Erect	Absent	Absent	Present	RadialMultiples	Present	Absent	Absent	Absent	Present	LibriformFibres	Absent	ThinThick	Present	Apo	Absent	Present	Absent	Absent	Absent	Uni+Multi	Present	Absent	Present	AxialParenchyma	PrismaticCrystals	Absent	Absent	Absent	Present	Absent	Absent	Absent	Present	Absent	Absent	Absent	Present	Absent	Absent
Asclepias_curassavica	Asclepiadoideae	Asclepiadeae	35	32	310	420	500	2	Absent	Erect	Present	Absent	Present	RadialMultiples	Present	Absent	Absent	Present	Absent	FibreTracheids	Absent	Thin	Absent	Absent	Absent	Absent	Absent	Absent	Absent	Multi	Absent	Absent	Absent	Absent	Absent	Absent	Absent	Absent	Absent	Absent	Absent	Present	Absent	Absent	Present	Absent	Absent	Present	Absent
Asclepias_linaria	Asclepiadoideae	Asclepiadeae	95	27	210	1110	265	2	Absent	Erect	Absent	Present	Absent	Clusters	Present	Absent	Absent	Present	Absent	FibreTracheids	Absent	Thin	Present	Apo	Absent	Present	Present	Absent	Absent	Multi	Absent	Absent	Absent	Absent	Absent	Absent	Absent	Absent	Absent	Absent	Absent	Present	Absent	Absent	Present	Absent	Absent	Present	Absent
Asclepias_syriaca	Asclepiadoideae	Asclepiadeae	50	36	260	420	540	2	Absent	Erect	Absent	Present	Absent	Clusters	Present	Absent	Absent	Absent	Present	LibriformFibres	Absent	Thin	Absent	Absent	Absent	Absent	Absent	Absent	Absent	Multi	Absent	Absent	Absent	Absent	Absent	Absent	Absent	Absent	Absent	Absent	Absent	Present	Absent	Absent	Present	Absent	Absent	Present	Absent
Blepharodon_pictum	Asclepiadoideae	Asclepiadeae	50	76	190	390	540	3	Present	Climbing+Erect	Present	Absent	Absent	Absent	Absent	Absent	Absent	Absent	Present	LibriformFibres	Absent	ThinThick	Absent	Absent	Absent	Absent	Absent	Absent	Absent	Uni	Present	Present	Absent	Rays	PrismaticCrystals	Present	Absent	Absent	Absent	Absent	Absent	Present	Absent	Absent	Present	Absent	Absent	Present	Absent
Calotropis_gigantea	Asclepiadoideae	Asclepiadeae	80	25	230	1060	208	4	Absent	Erect	Absent	Absent	Present	RadialMultiples	Present	Absent	Absent	Absent	Present	LibriformFibres	Absent	Thin	Present	Apo	Absent	Present	Present	Absent	Absent	Multi	Absent	Absent	Absent	Absent	Absent	Absent	Present	Absent	Absent	Present	Absent	Absent	Absent	Present	Absent	Absent	Absent	Present	Absent
Calotropis_procera	Asclepiadoideae	Asclepiadeae	60	34	220	910	430	4	Absent	Erect	Absent	Present	Absent	Clusters	Present	Absent	Absent	Present	Absent	FibreTracheids	Absent	Thin	Present	Apo	Absent	Present	Present	Absent	Absent	Multi	Absent	Absent	Absent	Absent	Absent	Absent	Absent	Absent	Absent	Present	Absent	Absent	Absent	Present	Absent	Absent	Absent	Present	Absent
Cynanchum_ellipticum	Asclepiadoideae	Asclepiadeae	70	56	290	430	210	3	Present	Climbing	Present	Absent	Absent	Absent	Absent	Absent	Absent	Present	Absent	FibreTracheids	Absent	Thick	Present	Absent	Absent	Absent	Absent	Absent	Absent	Uni	Present	Absent	Present	AxialParenchyma	Various	Present	Absent	Absent	Absent	Absent	Absent	Present	Absent	Absent	Absent	Present	Absent	Present	Absent
Cynanchum_viminale	Asclepiadoideae	Asclepiadeae	50	13	570	970	735	3	Absent	Erect	Present	Absent	Present	RadialMultiples	Present	Absent	Absent	Absent	Present	LibriformFibres	Absent	Thin	Present	Apo	Absent	Present	Present	Absent	Absent	Multi	Absent	Absent	Absent	Absent	Absent	Absent	Present	Absent	Absent	Absent	Absent	Present	Absent	Absent	Present	Absent	Absent	Present	Absent
Ditassa_capillaris	Asclepiadoideae	Asclepiadeae	43	97	160	310	130	4	Present	Climbing+Erect	Present	Absent	Absent	Absent	Absent	Absent	Absent	Absent	Present	LibriformFibres	Absent	Thick	Absent	Absent	Absent	Absent	Absent	Absent	Absent	Uni	Present	Present	Absent	Rays	PrismaticCrystals	Present	Absent	Absent	Absent	Absent	Absent	Present	Absent	Absent	Present	Absent	Absent	Present	Absent
Ditassa_mucronata	Asclepiadoideae	Asclepiadeae	45	108	290	370	120	NA	Present	Climbing+Erect	Present	Absent	Absent	Absent	Absent	Absent	Absent	Present	Absent	FibreTracheids	Absent	Thick	Present	Para	Absent	Absent	Absent	Present	Absent	Uni	Present	Absent	Present	AxialParenchyma	PrismaticCrystals	Present	Absent	Absent	Absent	Present	Absent	Absent	Absent	Present	Absent	Absent	Absent	Present	Absent
Ditassa_retusa	Asclepiadoideae	Asclepiadeae	40	113	240	380	130	3	Present	Climbing+Erect	Present	Absent	Absent	Absent	Absent	Absent	Absent	Absent	Present	LibriformFibres	Absent	Thick	Absent	Absent	Absent	Absent	Absent	Absent	Absent	Multi	Present	Absent	Present	AxialParenchyma	PrismaticCrystals	Present	Absent	Absent	Absent	Present	Absent	Absent	Absent	Absent	Present	Absent	Absent	Present	Absent
Funastrum_clausum	Asclepiadoideae	Asclepiadeae	80	22	320	480	575	3	Present	Climbing	Present	Absent	Absent	Absent	Absent	Present	Absent	Absent	Present	LibriformFibres	Absent	ThinThick	Absent	Absent	Absent	Absent	Absent	Absent	Absent	Multi	Absent	Absent	Absent	Absent	Absent	Absent	Present	Absent	Absent	Present	Absent	Present	Absent	Absent	Present	Absent	Absent	Present	Absent
Gomphocarpus_fruticosus	Asclepiadoideae	Asclepiadeae	35	43	270	500	428	3	Absent	Erect	Absent	Present	Absent	Clusters	Present	Absent	Absent	Present	Absent	FibreTracheids	Absent	Thin	Present	Para	Absent	Absent	Absent	Present	Absent	Multi	Absent	Absent	Absent	Absent	Absent	Absent	Absent	Absent	Absent	Absent	Absent	Present	Absent	Absent	Present	Absent	Absent	Present	Absent
Gomphocarpus_tomentosus	Asclepiadoideae	Asclepiadeae	50	23	220	510	255	2	Absent	Erect	Absent	Present	Absent	Clusters	Present	Present	Absent	Present	Absent	FibreTracheids	Absent	Thin	Present	Para	Absent	Absent	Absent	Present	Absent	Multi	Absent	Absent	Absent	Absent	Absent	Absent	Absent	Absent	Absent	Absent	Absent	Present	Absent	Absent	Present	Absent	Absent	Present	Absent
Gonolobus_parviflorus	Asclepiadoideae	Asclepiadeae	90	11	500	440	370	5	Present	Climbing	Present	Absent	Absent	Absent	Absent	Present	Absent	Present	Absent	FibreTracheids	Absent	ThinThick	Present	Para	Absent	Absent	Absent	Present	Absent	Uni+Multi	Absent	Absent	Absent	Absent	Druses	Present	Present	Absent	Absent	Absent	Absent	Present	Absent	Absent	Present	Absent	Present	Present	Absent
Kanahia_laniflora	Asclepiadoideae	Asclepiadeae	35	72	270	370	370	3	Absent	Erect	Present	Absent	Present	RadialMultiples	Present	Absent	Absent	Absent	Present	LibriformFibres	Absent	Thin	Absent	Absent	Absent	Absent	Absent	Absent	Absent	Uni	Absent	Absent	Absent	Absent	Absent	Absent	Absent	Absent	Absent	Absent	Absent	Present	Absent	Absent	Present	Absent	Absent	Present	Absent
Matelea_pedalis	Asclepiadoideae	Asclepiadeae	60	56	250	430	150	1	Present	Climbing	Present	Present	Absent	Clusters	Present	Absent	Absent	Absent	Present	LibriformFibres	Absent	ThinThick	Present	Para	Absent	Absent	Absent	Present	Absent	Uni	Absent	Absent	Absent	Absent	Absent	Present	Absent	Absent	Absent	Absent	Absent	Present	Absent	Absent	Present	Absent	Absent	Present	Absent
Minaria_acerosa	Asclepiadoideae	Asclepiadeae	42	62	160	340	130	1	Absent	Erect	Present	Absent	Absent	Absent	Absent	Absent	Absent	Absent	Present	LibriformFibres	Absent	ThinThick	Absent	Absent	Absent	Absent	Absent	Absent	Absent	Uni	Absent	Absent	Absent	Absent	Absent	Present	Absent	Absent	Absent	Present	Absent	Absent	Absent	Present	Absent	Absent	Absent	Present	Absent
Minaria_grazielae	Asclepiadoideae	Asclepiadeae	35	104	160	330	130	1	Absent	Erect	Present	Absent	Absent	Absent	Absent	Absent	Absent	Present	Absent	FibreTracheids	Absent	ThinThick	Absent	Absent	Absent	Absent	Absent	Absent	Absent	Uni	Present	Absent	Present	AxialParenchyma	PrismaticCrystals	Present	Absent	Absent	Absent	Absent	Present	Absent	Present	Absent	Absent	Absent	Absent	Absent	Absent
Orthosia_scoparia	Asclepiadoideae	Asclepiadeae	80	69	310	420	220	2	Present	Climbing	Present	Absent	Absent	Absent	Absent	Absent	Absent	Present	Present	FibreTracheids+LibriformFibres	Absent	ThinThick	Present	Para	Absent	Absent	Absent	Present	Absent	Uni	Present	Present	Present	AxialParenchyma+Rays	PrismaticCrystals	Present	Absent	Absent	Absent	Present	Absent	Absent	Absent	Present	Absent	Absent	Absent	Present	Absent
Peplonia_organensis	Asclepiadoideae	Asclepiadeae	80	40	360	460	160	NA	Present	Climbing	Present	Absent	Absent	Absent	Absent	Present	Absent	Present	Absent	FibreTracheids	Absent	ThinThick	Present	Para	Absent	Absent	Absent	Present	Absent	Uni	Present	Absent	Present	AxialParenchyma	PrismaticCrystals	Present	Absent	Absent	Absent	Present	Absent	Present	Absent	Present	Absent	Absent	Absent	Present	Absent
Vincetoxicum_anomalum	Asclepiadoideae	Asclepiadeae	91	54	450	720	340	3	Present	Climbing	Present	Absent	Absent	Absent	Absent	Absent	Absent	Present	Absent	FibreTracheids	Present	ThinThick	Present	Para	Absent	Absent	Absent	Present	Absent	Uni	Absent	Absent	Absent	Absent	Absent	Present	Absent	Absent	Absent	Present	Absent	Present	NA	NA	NA	NA	Absent	Present	Absent
Vincetoxicum_sylvaticum	Asclepiadoideae	Asclepiadeae	140	14	340	740	1470	3	Present	Climbing	Present	Absent	Absent	Absent	Absent	Absent	Absent	Present	Absent	FibreTracheids	Absent	Thin	Present	Apo+Para	Absent	Absent	Present	Present	Absent	Multi	Present	Present	Absent	Rays	PrismaticCrystals	Present	Present	Absent	Absent	Absent	Absent	Present	Absent	Absent	Present	Absent	Absent	Present	Absent
Leptadenia_arborea	Asclepiadoideae	Ceropegieae	165	5	300	670	1150	4	Present	Climbing	Present	Absent	Absent	Absent	Absent	Present	Absent	Present	Absent	FibreTracheids	Absent	ThinThick	Present	Apo+Para	Absent	Absent	Present	Present	Absent	Multi	Present	Present	Absent	Rays	PrismaticCrystals	Present	Present	Absent	Absent	Present	Absent	Present	Absent	Absent	Present	Absent	Present	Absent	Absent
Leptadenia_lanceolata	Asclepiadoideae	Ceropegieae	140	7	340	600	710	7	Present	Climbing	Present	Present	Absent	Clusters	Present	Present	Absent	Present	Absent	FibreTracheids	Absent	ThinThick	Present	Apo	Absent	Absent	Present	Absent	Absent	Multi	Present	Present	Absent	Rays	PrismaticCrystals	Present	Present	Absent	Absent	Present	Absent	Present	Absent	Absent	Present	Absent	Present	NA	Absent
Gongronemopsis_tenacissima	Asclepiadoideae	Marsdenieae	150	19	310	970	638	10	Present	Climbing	Present	Present	Absent	Clusters	Present	Present	Absent	Present	Present	FibreTracheids+LibriformFibres	Absent	Thin	Present	Para	Absent	Absent	Absent	Present	Absent	Multi	Absent	Absent	Absent	Absent	Absent	Absent	Present	Present	Absent	Absent	Absent	Absent	Absent	Present	Absent	Absent	Absent	Present	Absent
Gymnema_sylvestre	Asclepiadoideae	Marsdenieae	155	8	340	665	860	5	Present	Climbing	Absent	Present	Absent	Clusters	Present	Absent	Absent	Present	Absent	FibreTracheids	Present	Thin	Present	Apo	Absent	Absent	Present	Absent	Absent	Multi	Absent	Absent	Absent	Absent	Absent	Present	Absent	Absent	Absent	Present	Absent	Absent	Absent	Present	Absent	Absent	Present	Absent	Absent
Cryptostegia_grandiflora	Periplocoideae	NA	40	36	320	540	470	2	Absent	Erect	Present	Present	Absent	Clusters	Present	Present	Absent	Absent	Present	LibriformFibres	Absent	Thin	Present	Apo+Para	Absent	Present	Present	Present	Absent	Multi	Present	Absent	Present	AxialParenchyma	PrismaticCrystals	Absent	Present	Absent	Present	Absent	Absent	Absent	Present	Absent	Absent	Absent	Present	Absent	Absent
Pentopetia_grevei	Periplocoideae	NA	50	86	285	600	330	4	Absent	Erect	Absent	Present	Absent	Clusters	Present	Present	Present	Absent	Present	Tracheids+LibriformFibres	Absent	ThinThick	Absent	Absent	Absent	Absent	Absent	Absent	Absent	Multi	Present	Present	Present	AxialParenchyma+Rays	PrismaticCrystals	Absent	Present	Absent	Absent	Present	Absent	Absent	Absent	Present	Absent	Absent	Absent	Present	Absent
Periploca_graeca	Periplocoideae	NA	105	33	250	505	695	9	Present	Climbing	Present	Present	Absent	Clusters	Present	Present	Absent	Present	Absent	FibreTracheids	Absent	Thin	Absent	Absent	Absent	Absent	Absent	Absent	Absent	Multi	Absent	Absent	Absent	Absent	Absent	Absent	Absent	Absent	Absent	Absent	Absent	Present	Absent	Absent	Present	Absent	Absent	Present	Absent
Periploca_laevigata	Periplocoideae	NA	50	75	245	635	200	2	Absent	Erect	Absent	Present	Absent	Clusters	Present	Present	Present	Present	Absent	Tracheids+FibreTracheids	Absent	ThinThick	Absent	Absent	Absent	Absent	Absent	Absent	Absent	Multi	Present	Present	Present	AxialParenchyma+Rays	PrismaticCrystals	Absent	Absent	Absent	Absent	Absent	Absent	Present	Absent	Absent	Present	Absent	Absent	Present	Absent
Tacazzea_apiculata	Periplocoideae	NA	135	18	440	825	628	20	Present	Climbing	Present	Present	Absent	Clusters	Present	Present	Absent	Present	Present	FibreTracheids+LibriformFibres	Absent	Thin	Present	Para	Present	Absent	Absent	Present	Absent	Multi	Present	Absent	Present	AxialParenchyma	PrismaticCrystals	Absent	Absent	Absent	Absent	Present	Absent	Present	Absent	Absent	Present	Absent	Absent	Present	Absent
Alstonia_scholaris	rauvolfioid	Alstonieae	80	8	930	1870	268	60	Absent	Erect	Absent	Absent	Present	RadialMultiples	Present	Absent	Absent	Absent	Present	LibriformFibres	Absent	Thin	Present	Apo	Absent	Absent	Present	Absent	Absent	Multi	Present	Absent	Present	AxialParenchyma	Various	Absent	Present	Present	Absent	Absent	Absent	Absent	Present	Absent	Absent	Absent	Absent	Absent	Absent
Dyera_costulata	rauvolfioid	Alstonieae	135	6	920	1790	470	80	Absent	Erect	Absent	Absent	Present	RadialMultiples	Present	Absent	Absent	Absent	Present	LibriformFibres	Absent	Thin	Present	Apo	Absent	Absent	Present	Absent	Absent	Multi	Absent	Absent	Absent	Absent	Absent	Absent	Present	Present	Absent	Absent	Absent	Absent	Present	Absent	Absent	Absent	Absent	Absent	Present
Alyxia_spicata	rauvolfioid	Alyxieae	100	26	430	730	390	2	Present	Climbing	Present	Absent	Absent	Absent	Absent	Absent	Present	Absent	Absent	Tracheids	Absent	ThinThick	Absent	Absent	Absent	Absent	Absent	Absent	Absent	Uni+Multi	Absent	Absent	Absent	Absent	Absent	Absent	Present	Present	Absent	Absent	Absent	Absent	Present	Absent	Absent	Absent	Absent	Absent	Present
Chilocarpus_suaveolens	rauvolfioid	Alyxieae	150	13	600	1230	740	NA	Present	Climbing	Present	Absent	Absent	Absent	Absent	Absent	Present	Absent	Absent	Tracheids	Absent	Thin	Present	Apo+Para	Absent	Present	Absent	Present	Absent	Multi	Present	Absent	Present	AxialParenchyma	PrismaticCrystals	Absent	Absent	Present	Absent	Absent	Absent	Absent	Present	Absent	Absent	Absent	Absent	Absent	Present
Aspidosperma_australe	rauvolfioid	Aspidospermateae	40	136	560	1110	130	20	Absent	Erect	Present	Absent	Absent	Absent	Absent	Absent	Absent	Absent	Present	LibriformFibres	Absent	ThinThick	Present	Apo	Present	Absent	Absent	Absent	Absent	Uni	Absent	Absent	Absent	Absent	Absent	Absent	Absent	Present	Absent	Absent	Absent	Absent	Present	Absent	Absent	Absent	Absent	Absent	Present
Aspidosperma_cylindrocarpon	rauvolfioid	Aspidospermateae	65	49	780	1760	225	16	Absent	Erect	Present	Absent	Absent	Absent	Absent	Absent	Absent	Present	Present	FibreTracheids+LibriformFibres	Absent	Thick	Present	Apo	Absent	Present	Absent	Absent	Absent	Multi	Present	Present	Present	AxialParenchyma+Rays	PrismaticCrystals	Absent	Absent	Present	Absent	Absent	Absent	Absent	Present	Absent	Absent	Absent	Absent	Absent	Present
Aspidosperma_desmanthum	rauvolfioid	Aspidospermateae	100	14	NA	NA	430	40	Absent	Erect	Present	Absent	Absent	Absent	Absent	Absent	Absent	Absent	Present	LibriformFibres	Absent	Thick	Absent	Absent	Absent	Absent	Absent	Absent	Absent	Multi	Absent	Absent	Absent	Absent	Absent	Absent	Absent	Present	Absent	Absent	Absent	Absent	Present	Absent	Absent	Absent	Absent	Absent	Present
Aspidosperma_excelsum	rauvolfioid	Aspidospermateae	80	23	890	1490	270	35	Absent	Erect	Present	Absent	Absent	Absent	Absent	Absent	Absent	Present	Present	FibreTracheids+LibriformFibres	Absent	Thick	Present	Apo	Absent	Present	Present	Absent	Absent	Uni+Multi	Present	Absent	Present	AxialParenchyma	PrismaticCrystals	Absent	Absent	Present	Absent	Absent	Absent	Absent	Present	Absent	Absent	Absent	Absent	Absent	Present
Aspidosperma_spruceanum	rauvolfioid	Aspidospermateae	130	14	800	1740	260	55	Absent	Erect	Present	Absent	Absent	Absent	Absent	Absent	Absent	Present	Present	FibreTracheids+LibriformFibres	Absent	Thick	Absent	Absent	Absent	Absent	Absent	Absent	Absent	Uni+Multi	Present	Absent	Present	AxialParenchyma	PrismaticCrystals	Absent	Absent	Present	Absent	Absent	Absent	Absent	Present	Absent	Absent	Absent	Absent	Absent	Present
Geissospermum_laeve	rauvolfioid	Aspidospermateae	90	11	NA	NA	245	22	Absent	Erect	Present	Absent	Absent	Absent	Absent	Absent	Absent	Present	Present	FibreTracheids+LibriformFibres	Absent	Thick	Present	Apo	Present	Present	Absent	Absent	Absent	Uni+Multi	Present	Absent	Present	AxialParenchyma	PrismaticCrystals	Absent	Absent	Present	Absent	Absent	Absent	Absent	Present	Absent	Absent	Absent	Absent	Absent	Present
Acokanthera_oblongifolia	rauvolfioid	Carisseae	40	33	500	1300	290	6	Absent	Erect	Present	Absent	Absent	Absent	Absent	Absent	Absent	Present	Absent	FibreTracheids	Absent	ThinThick	Present	Apo	Absent	Present	Present	Absent	Absent	Multi	Present	Absent	Present	AxialParenchyma	PrismaticCrystals	Absent	Absent	Present	Absent	Absent	Absent	Absent	Present	Absent	Absent	Absent	Absent	Absent	Present
Carissa_bispinosa	rauvolfioid	Carisseae	NA	NA	NA	NA	NA	6	Absent	Erect	Present	Absent	Absent	Absent	Absent	Absent	Absent	Present	Absent	FibreTracheids	Absent	Thick	Present	Apo	Present	Present	Absent	Absent	Absent	Uni+Multi	Present	Absent	Present	AxialParenchyma	PrismaticCrystals	Absent	Absent	Present	Absent	Absent	Absent	Absent	Present	Absent	Absent	Absent	Absent	Absent	Present
Carissa_carandas	rauvolfioid	Carisseae	40	59	660	1180	340	4	Absent	Erect	Present	Absent	Absent	Absent	Absent	Absent	Absent	Present	Absent	FibreTracheids	Absent	ThinThick	Present	Apo	Present	Absent	Absent	Absent	Absent	Uni+Multi	Absent	Absent	Absent	Absent	Absent	Absent	Absent	Present	Absent	Absent	Absent	Absent	Present	Absent	Absent	Absent	Absent	Absent	Present
Carissa_spinarum	rauvolfioid	Carisseae	50	66	530	1130	350	3	Absent	Erect	Present	Absent	Absent	Absent	Absent	Absent	Absent	Present	Absent	FibreTracheids	Absent	ThinThick	Present	Apo	Absent	Present	Absent	Absent	Absent	Multi	Present	Absent	Present	AxialParenchyma	PrismaticCrystals	Absent	Absent	Present	Absent	Absent	Absent	Absent	Present	Absent	Absent	Absent	Absent	Absent	Present
Gonioma_kamassi	rauvolfioid	Hunterieae	30	45	490	1040	185	9	Absent	Erect	Present	Absent	Absent	Absent	Absent	Absent	Absent	Present	Absent	FibreTracheids	Absent	Thick	Present	Apo	Absent	Present	Absent	Absent	Absent	Multi	Absent	Absent	Absent	Absent	Absent	Absent	Absent	Present	Absent	Absent	Absent	Absent	Present	Absent	Absent	Absent	Absent	Absent	Present
Hunteria_umbellata	rauvolfioid	Hunterieae	35	42	535	1350	255	22	Absent	Erect	Present	Absent	Absent	Absent	Absent	Absent	Absent	Present	Absent	FibreTracheids	Absent	Thick	Present	Apo	Absent	Present	Present	Absent	Absent	Multi	Absent	Absent	Absent	Absent	Absent	Absent	Absent	Present	Absent	Absent	Absent	Absent	Present	Absent	Absent	Absent	Absent	Absent	Present
Picralima_nitida	rauvolfioid	Hunterieae	55	42	800	1930	805	35	Absent	Erect	Present	Absent	Absent	Absent	Absent	Absent	Absent	Present	Present	FibreTracheids+LibriformFibres	Absent	Thick	Present	Apo	Absent	Present	Present	Absent	Absent	Multi	Absent	Absent	Absent	Absent	Absent	Absent	Absent	Present	Absent	Absent	Absent	Absent	Present	Absent	Absent	Absent	Absent	Absent	Present
Pleiocarpa_mutica	rauvolfioid	Hunterieae	40	41	720	1540	375	8	Absent	Erect	Present	Absent	Absent	Absent	Absent	Absent	Absent	Present	Present	FibreTracheids+LibriformFibres	Absent	Thick	Present	Apo	Absent	Present	Present	Absent	Absent	Multi	Absent	Absent	Absent	Absent	Absent	Absent	Absent	Present	Absent	Absent	Absent	Absent	Present	Absent	Absent	Absent	Absent	Absent	Present
Craspidospermum_verticillatum	rauvolfioid	Melodineae	NA	NA	NA	NA	NA	15	Absent	Erect	Present	Absent	Absent	Absent	Absent	Absent	Absent	Present	Present	FibreTracheids+LibriformFibres	Absent	Thin	Present	Apo	Absent	Absent	Present	Absent	Absent	Uni+Multi	Absent	Absent	Absent	Absent	Absent	Absent	Absent	Present	Absent	Absent	Absent	Absent	Absent	Present	Absent	Absent	Absent	Absent	Present
Diplorhynchus_condylocarpon	rauvolfioid	Melodineae	40	39	550	1675	320	12	Absent	Erect	Present	Absent	Absent	Absent	Absent	Absent	Present	Present	Absent	Tracheids+FibreTracheids	Absent	Thin	Present	Apo+Para	Absent	Present	Absent	Present	Absent	Multi	Present	Present	Absent	Rays	PrismaticCrystals	Absent	Present	Present	Absent	Absent	Absent	Absent	Present	Absent	Absent	Absent	Absent	Absent	Absent
Melodinus_australis	rauvolfioid	Melodineae	130	21	NA	NA	425	10	Present	Climbing	Present	Absent	Absent	Absent	Absent	Absent	Present	Present	Absent	Tracheids+FibreTracheids	Absent	ThinThick	Present	Apo+Para	Present	Absent	Absent	Present	Absent	Uni+Multi	Absent	Absent	Absent	Absent	Absent	Absent	Absent	Present	Absent	Absent	Absent	Absent	Present	Absent	Absent	Absent	Present	Absent	Present
Cerbera_manghas	rauvolfioid	Plumerieae	NA	NA	NA	NA	NA	20	Absent	Erect	Absent	Absent	Present	RadialMultiples	Present	Absent	Absent	Absent	Present	LibriformFibres	Absent	ThinThick	Present	Apo+Para	Absent	Absent	Present	Absent	Present	Uni+Multi	Absent	Absent	Absent	Absent	Absent	Absent	Absent	Present	Absent	Absent	Absent	Absent	Present	Absent	Absent	Absent	Present	Absent	Absent
Cerbera_odollam	rauvolfioid	Plumerieae	80	13	720	970	310	12	Absent	Erect	Absent	Absent	Present	RadialMultiples	Present	Absent	Absent	Absent	Present	LibriformFibres	Absent	Thin	Absent	Absent	Absent	Absent	Absent	Absent	Absent	Uni	Absent	Absent	Absent	Absent	Absent	Absent	Absent	Present	Absent	Absent	Absent	Absent	Present	Absent	Absent	Absent	Present	Absent	Absent
Himatanthus_bracteatus	rauvolfioid	Plumerieae	80	14	NA	NA	315	20	Absent	Erect	Absent	Absent	Present	RadialMultiples	Present	Absent	Absent	Absent	Present	LibriformFibres	Absent	ThinThick	Present	Apo	Absent	Present	Present	Absent	Absent	Uni+Multi	Absent	Absent	Absent	Absent	Absent	Absent	Absent	Present	Absent	Absent	Absent	Absent	Present	Absent	Absent	Absent	Absent	Absent	Present
Plumeria_alba	rauvolfioid	Plumerieae	60	26	770	1870	430	4	Absent	Erect	Absent	Absent	Present	RadialMultiples	Present	Absent	Absent	Absent	Present	LibriformFibres	Absent	Thick	Present	Apo	Absent	Present	Absent	Absent	Absent	Uni+Multi	Present	Absent	Present	AxialParenchyma	PrismaticCrystals	Absent	Absent	Present	Absent	Absent	Absent	Absent	Present	Absent	Absent	Absent	Absent	Absent	Present
Plumeria_obtusa	rauvolfioid	Plumerieae	70	5	880	1130	440	4	Absent	Erect	Present	Absent	Absent	Absent	Absent	Absent	Absent	Absent	Present	LibriformFibres	Absent	Thin	Present	Apo	Absent	Present	Absent	Absent	Absent	Uni	Absent	Absent	Absent	Absent	Absent	Absent	Absent	Present	Absent	Absent	Absent	Absent	Present	Absent	Absent	Absent	Absent	Absent	Present
Plumeria_rubra	rauvolfioid	Plumerieae	55	32	770	2000	385	7	Absent	Erect	Present	Absent	Present	RadialMultiples	Present	Absent	Absent	Absent	Present	LibriformFibres	Absent	Thick	Present	Apo	Absent	Present	Present	Absent	Absent	Multi	Present	Absent	Present	AxialParenchyma	PrismaticCrystals	Absent	Absent	Present	Absent	Absent	Absent	Absent	Present	Absent	Absent	Absent	Absent	Absent	Present
Thevetia_ahouai	rauvolfioid	Plumerieae	40	61	500	865	705	5	Absent	Erect	Absent	Absent	Present	RadialMultiples	Present	Absent	Absent	Absent	Present	LibriformFibres	Absent	Thin	Present	Apo	Present	Absent	Absent	Absent	Absent	Multi	Absent	Absent	Absent	Absent	Absent	Absent	Absent	Present	Absent	Absent	Absent	Absent	Present	Absent	Absent	Absent	Present	Absent	Absent
Ambelania_acida	rauvolfioid	Tabernaemontaneae	60	10	1030	1940	710	25	Absent	Erect	Absent	Absent	Present	RadialMultiples	Present	Absent	Absent	Present	Absent	FibreTracheids	Absent	Thin	Present	Apo	Absent	Present	Present	Absent	Absent	Multi	Absent	Absent	Absent	Absent	Absent	Absent	Absent	Present	Absent	Absent	Absent	Absent	Present	Absent	Absent	Absent	Absent	Absent	Absent
Callichilia_barteri	rauvolfioid	Tabernaemontaneae	30	117	830	1200	1695	1	Absent	Erect	Absent	Absent	Present	RadialMultiples	Present	Absent	Absent	Absent	Present	LibriformFibres	Present	Thin	Absent	Absent	Absent	Absent	Absent	Absent	Absent	Multi	Absent	Absent	Absent	Absent	Absent	Absent	Absent	Absent	Present	Absent	Absent	Absent	Absent	Present	Absent	Absent	Absent	Absent	Absent
Callichilia_subsessilis	rauvolfioid	Tabernaemontaneae	25	95	1000	1520	495	3	Absent	Erect	Present	Absent	Present	RadialMultiples	Present	Absent	Absent	Absent	Present	LibriformFibres	Present	Thin	Absent	Absent	Absent	Absent	Absent	Absent	Absent	Multi	Absent	Absent	Absent	Absent	Various	Absent	Absent	Absent	Present	Absent	Absent	Absent	Absent	Present	Absent	Absent	Absent	Absent	Absent
Crioceras_dipladeniiflorus	rauvolfioid	Tabernaemontaneae	NA	NA	NA	NA	NA	2	NA	Erect	NA	NA	NA	NA	NA	NA	NA	NA	NA	NA	Present	ThinThick	Absent	Absent	Absent	Absent	Absent	Absent	Absent	Multi	Present	Absent	Present	AxialParenchyma	PrismaticCrystals	Absent	Absent	Absent	Present	Absent	Absent	Absent	Absent	Present	Absent	Absent	Absent	Absent	Absent
Macoubea_guianensis	rauvolfioid	Tabernaemontaneae	110	6	1200	2230	755	25	Absent	Erect	Present	Absent	Present	RadialMultiples	Present	Absent	Absent	Present	Absent	FibreTracheids	Absent	Thin	Present	Apo	Absent	Present	Present	Absent	Absent	Multi	Present	Absent	Present	AxialParenchyma	PrismaticCrystals	Absent	Absent	Present	Absent	Absent	Absent	Absent	Present	Absent	Absent	Absent	Absent	Absent	Absent
Mucoa_duckei	rauvolfioid	Tabernaemontaneae	75	17	1110	1900	855	8	Absent	Erect	Absent	Absent	Present	RadialMultiples	Present	Absent	Absent	Present	Absent	FibreTracheids	Absent	ThinThick	Present	Apo	Absent	Present	Absent	Absent	Absent	Multi	Present	Absent	Present	AxialParenchyma	Various	Absent	Absent	Present	Absent	Absent	Absent	Absent	Present	Absent	Absent	Absent	Absent	Absent	Absent
Tabernaemontana_africana	rauvolfioid	Tabernaemontaneae	NA	NA	NA	NA	NA	25	Absent	Erect	Absent	Absent	Present	RadialMultiples	Present	Absent	Absent	Present	Absent	FibreTracheids	Present	ThinThick	Absent	Absent	Absent	Absent	Absent	Absent	Absent	Multi	Present	Present	Absent	Rays	Various	Absent	Absent	Present	Absent	Absent	Absent	Absent	Present	Absent	Absent	Absent	Absent	Absent	Absent
Tabernaemontana_aurantiaca	rauvolfioid	Tabernaemontaneae	60	75	930	1600	970	15	Absent	Erect	Absent	Absent	Present	RadialMultiples	Present	Absent	Absent	Absent	Present	LibriformFibres	Present	Thin	Absent	Absent	Absent	Absent	Absent	Absent	Absent	Multi	Absent	Absent	Absent	Absent	Absent	Absent	Absent	Present	Absent	Absent	Absent	Absent	Present	Absent	Absent	Absent	Absent	Absent	Present
Tabernaemontana_catharinensis	rauvolfioid	Tabernaemontaneae	NA	NA	NA	NA	NA	10	Absent	Erect	Present	Absent	Present	RadialMultiples	Present	Absent	Absent	Absent	Present	LibriformFibres	Present	ThinThick	Absent	Absent	Absent	Absent	Absent	Absent	Absent	Uni+Multi	Absent	Absent	Absent	Absent	Various	Absent	Absent	Present	Absent	Absent	Absent	Absent	Present	Absent	Absent	Absent	Absent	Absent	Absent
Tabernaemontana_citrifolia	rauvolfioid	Tabernaemontaneae	NA	NA	NA	NA	NA	3	Absent	Erect	Present	Absent	Present	RadialMultiples	Present	Absent	Absent	Absent	Present	LibriformFibres	Present	ThinThick	Absent	Absent	Absent	Absent	Absent	Absent	Absent	Uni+Multi	Present	Present	Absent	Rays	PrismaticCrystals	Absent	Absent	Present	Absent	Absent	Absent	Absent	Absent	Present	Absent	Absent	Absent	Absent	Absent
Tabernaemontana_columbiensis	rauvolfioid	Tabernaemontaneae	50	55	1030	1670	1475	4	Absent	Erect	Present	Absent	Present	RadialMultiples	Present	Absent	Absent	Absent	Present	LibriformFibres	Present	Thin	Absent	Absent	Absent	Absent	Absent	Absent	Absent	Multi	Absent	Absent	Absent	Absent	Various	Absent	Absent	Present	Absent	Absent	Absent	Absent	Present	Absent	Absent	Absent	Absent	Absent	Absent
Tabernaemontana_crassa	rauvolfioid	Tabernaemontaneae	60	56	1190	1910	895	15	Absent	Erect	Absent	Absent	Present	RadialMultiples	Present	Absent	Absent	Absent	Present	LibriformFibres	Present	Thin	Absent	Absent	Absent	Absent	Absent	Absent	Absent	Multi	Present	Present	Absent	Rays	PrismaticCrystals	Absent	Absent	Present	Absent	Absent	Absent	Absent	Present	Absent	Absent	Absent	Absent	Absent	Absent
Tabernaemontana_cymosa	rauvolfioid	Tabernaemontaneae	60	67	710	1530	598	20	Absent	Erect	Absent	Absent	Present	RadialMultiples	Present	Absent	Absent	Absent	Present	LibriformFibres	Present	Thin	Absent	Absent	Absent	Absent	Absent	Absent	Absent	Multi	Absent	Absent	Absent	Absent	Absent	Absent	Absent	Present	Absent	Absent	Absent	Absent	Present	Absent	Absent	Absent	Absent	Absent	Absent
Tabernaemontana_donnell-smithii	rauvolfioid	Tabernaemontaneae	NA	NA	NA	NA	NA	21	NA	Erect	NA	NA	NA	NA	NA	NA	Absent	Absent	Present	LibriformFibres	Present	ThinThick	Present	Para	Absent	Absent	Absent	Present	Absent	Multi	Present	Present	Absent	Rays	PrismaticCrystals	Absent	Present	Present	Present	Absent	Absent	Absent	Absent	Present	Absent	Absent	Present	Absent	Absent
Tabernaemontana_eglandulosa	rauvolfioid	Tabernaemontaneae	45	73	750	1170	455	40	Absent	Erect	Present	Absent	Present	RadialMultiples	Present	Absent	Absent	Absent	Present	LibriformFibres	Present	Thin	Present	Para	Absent	Absent	Absent	Present	Absent	Multi	Absent	Absent	Absent	Absent	Absent	Absent	Absent	Present	Absent	Absent	Absent	Absent	Present	Absent	Absent	Absent	Absent	Absent	Absent
Tabernaemontana_laeta	rauvolfioid	Tabernaemontaneae	NA	NA	NA	NA	NA	3	Absent	Erect	Present	Absent	Present	RadialMultiples	Present	Absent	Absent	Absent	Present	LibriformFibres	Present	ThinThick	Absent	Absent	Absent	Absent	Absent	Absent	Absent	Multi	Absent	Absent	Absent	Absent	Absent	Absent	Absent	Present	Absent	Absent	Absent	Absent	Present	Absent	Absent	Absent	Absent	Absent	Absent
Tabernaemontana_macrocarpa	rauvolfioid	Tabernaemontaneae	75	23	1380	2300	650	30	Absent	Erect	Present	Absent	Present	RadialMultiples	Present	Absent	Absent	Absent	Present	LibriformFibres	Present	Thin	Absent	Absent	Absent	Absent	Absent	Absent	Absent	Multi	Present	Present	Absent	Rays	Various	Absent	Absent	Present	Absent	Absent	Absent	Absent	Present	Absent	Absent	Absent	Absent	Absent	Present
Tabernaemontana_pachysiphon	rauvolfioid	Tabernaemontaneae	65	49	830	1900	598	15	Absent	Erect	Present	Absent	Present	RadialMultiples	Present	Absent	Absent	Absent	Present	LibriformFibres	Present	ThinThick	Absent	Absent	Absent	Absent	Absent	Absent	Absent	Multi	Absent	Absent	Absent	Absent	Absent	Absent	Absent	Present	Absent	Absent	Absent	Absent	Present	Absent	Absent	Absent	Absent	Absent	Absent
Tabernaemontana_penduliflora	rauvolfioid	Tabernaemontaneae	NA	NA	NA	NA	NA	12	NA	Erect	NA	NA	NA	NA	NA	NA	Absent	NA	NA	NA	Present	ThinThick	Absent	Absent	Absent	Absent	Absent	Absent	Absent	Uni+Multi	Absent	Absent	Absent	Absent	Absent	Absent	Absent	Present	Absent	Absent	Absent	Absent	Present	Absent	Absent	Absent	Absent	Absent	Absent
Tabernaemontana_retusa	rauvolfioid	Tabernaemontaneae	NA	NA	NA	NA	NA	10	Absent	Erect	Present	Absent	Present	RadialMultiples	Present	Absent	Absent	NA	NA	NA	Present	ThinThick	Absent	Absent	Absent	Absent	Absent	Absent	Absent	Multi	Present	Present	Absent	Rays	Various	Absent	Present	Present	Absent	Absent	Absent	Absent	Present	Absent	Absent	Absent	Absent	Absent	Absent
Tabernaemontana_siphilitica	rauvolfioid	Tabernaemontaneae	40	77	645	1220	555	9	Absent	Erect	Absent	Absent	Present	RadialMultiples	Present	Absent	Absent	Absent	Present	LibriformFibres	Present	Thin	Absent	Absent	Absent	Absent	Absent	Absent	Absent	Multi	Absent	Absent	Absent	Absent	Absent	Absent	Absent	Present	Absent	Absent	Absent	Absent	Present	Absent	Absent	Absent	Absent	Absent	Absent
Voacanga_africana	rauvolfioid	Tabernaemontaneae	60	69	770	NA	800	25	Absent	Erect	Present	Absent	Present	RadialMultiples	Present	Absent	Absent	Absent	Present	LibriformFibres	Present	ThinThick	Absent	Absent	Absent	Absent	Absent	Absent	Absent	Multi	Absent	Absent	Absent	Absent	Various	Absent	Absent	Present	Absent	Absent	Absent	Absent	Absent	Present	Absent	Absent	Absent	Absent	Absent
Voacanga_globosa	rauvolfioid	Tabernaemontaneae	55	54	1150	2230	2240	15	Absent	Erect	Absent	Absent	Present	RadialMultiples	Present	Absent	Absent	Absent	Present	LibriformFibres	Present	Thin	Absent	Absent	Absent	Absent	Absent	Absent	Absent	Multi	Absent	Absent	Absent	Absent	Absent	Absent	Absent	Present	Absent	Absent	Absent	Absent	Present	Absent	Absent	Absent	Absent	Absent	Absent
Voacanga_grandifolia	rauvolfioid	Tabernaemontaneae	60	66	580	1060	890	15	Absent	Erect	Absent	Absent	Present	RadialMultiples	Present	Absent	Absent	Absent	Present	LibriformFibres	Present	ThinThick	Absent	Absent	Absent	Absent	Absent	Absent	Absent	Multi	Absent	Absent	Absent	Absent	Various	Absent	Absent	Present	Absent	Absent	Absent	Absent	Present	Present	Absent	Absent	Present	Absent	Absent
Catharanthus_roseus	rauvolfioid	Vinceae	30	200	370	NA	410	1	Absent	Erect	Present	Absent	Absent	Absent	Absent	Absent	Absent	Present	Absent	FibreTracheids	Absent	ThinThick	Absent	Absent	Absent	Absent	Absent	Absent	Absent	Uni+Multi	Absent	Absent	Absent	Absent	Absent	Absent	Present	Present	Absent	Absent	Absent	Absent	Present	Absent	Absent	Absent	Absent	Absent	Absent
Ochrosia_oppositifolia	rauvolfioid	Vinceae	60	43	590	NA	605	60	Absent	Erect	Present	Absent	Absent	Absent	Absent	Absent	Absent	Present	Absent	FibreTracheids	Absent	ThinThick	Present	Apo	Absent	Present	Absent	Absent	Absent	Uni+Multi	Present	Present	Absent	Rays	PrismaticCrystals	Absent	Absent	Present	Absent	Absent	Absent	Absent	Present	Absent	Absent	Absent	Absent	Absent	Present
Petchia_madagascariensis	rauvolfioid	Vinceae	50	85	530	1200	570	4	Absent	Erect	Present	Absent	Absent	Absent	Absent	Absent	Absent	Present	Absent	FibreTracheids	Absent	Thick	Present	Apo	Absent	Present	Absent	Absent	Absent	Uni+Multi	Present	Absent	Present	AxialParenchyma	PrismaticCrystals	Absent	Absent	Present	Absent	Absent	Absent	Absent	Present	Absent	Absent	Absent	Absent	Absent	Absent
Rauvolfia_caffra	rauvolfioid	Vinceae	110	15	550	NA	430	40	Absent	Erect	Present	Absent	Absent	Absent	Absent	Absent	Absent	Present	Absent	FibreTracheids	Absent	ThinThick	Present	Apo	Absent	Present	Absent	Absent	Absent	Multi	Present	Present	Present	AxialParenchyma+Rays	PrismaticCrystals	Absent	Absent	Present	Absent	Absent	Absent	Absent	Present	Absent	Absent	Absent	Absent	Absent	Absent
Rauvolfia_sumatrana	rauvolfioid	Vinceae	60	33	1060	2085	680	27	Absent	Erect	Present	Absent	Absent	Absent	Absent	Absent	Absent	Present	Absent	FibreTracheids	Absent	ThinThick	Present	Apo	Absent	Present	Present	Absent	Absent	Multi	Present	Present	Present	AxialParenchyma+Rays	Various	Absent	Absent	Present	Absent	Absent	Absent	Absent	Present	Absent	Absent	Absent	Absent	Absent	Absent
Rauvolfia_vomitoria	rauvolfioid	Vinceae	70	23	NA	NA	640	40	Absent	Erect	Present	Absent	Absent	Absent	Absent	Absent	Absent	Absent	Present	LibriformFibres	Absent	ThinThick	Present	Apo	Absent	Present	Absent	Absent	Absent	Multi	Present	Absent	Present	AxialParenchyma	PrismaticCrystals	Absent	Absent	Present	Absent	Absent	Absent	Absent	Present	Absent	Absent	Absent	Absent	Absent	Absent
Couma_guianensis	rauvolfioid	Willughbeieae	120	8	720	1775	250	18	Absent	Erect	Absent	Absent	Present	RadialMultiples	Present	Absent	Absent	Present	Absent	FibreTracheids	Absent	Thin	Present	Apo	Absent	Absent	Present	Absent	Absent	Multi	Present	Absent	Present	AxialParenchyma	PrismaticCrystals	Absent	Absent	Present	Absent	Absent	Absent	Absent	Present	Absent	Absent	Absent	Absent	Absent	Present
Hancornia_speciosa	rauvolfioid	Willughbeieae	65	39	430	810	250	7	Absent	Erect	Absent	Absent	Present	RadialMultiples	Present	Absent	Absent	Absent	Present	LibriformFibres	Absent	Thin	Present	Apo	Absent	Present	Present	Absent	Absent	Multi	Present	Absent	Absent	Rays	Various	Absent	Absent	Present	Absent	Absent	Absent	Absent	Present	Absent	Absent	Absent	Absent	Absent	Present
Lacmellea_aculeata	rauvolfioid	Willughbeieae	70	18	1020	1690	370	3	Absent	Erect	Absent	Absent	Present	RadialMultiples	Present	Absent	Absent	Absent	Present	LibriformFibres	Absent	ThinThick	Present	Apo	Absent	Present	Present	Absent	Absent	Uni	Present	Absent	Present	AxialParenchyma	PrismaticCrystals	Absent	Absent	Present	Absent	Absent	Absent	Absent	Present	Absent	Absent	Absent	Absent	Absent	Present
Parahancornia_fasciculata	rauvolfioid	Willughbeieae	110	11	1010	1530	375	30	Absent	Erect	Absent	Absent	Present	RadialMultiples	Present	Absent	Absent	Absent	Present	LibriformFibres	Absent	Thin	Present	Apo	Absent	Absent	Present	Absent	Absent	Multi	Present	Absent	Present	AxialParenchyma	PrismaticCrystals	Absent	Present	Present	Absent	Absent	Absent	Absent	Present	Absent	Absent	Absent	Absent	Absent	Present
Saba_comorensis	rauvolfioid	Willughbeieae	155	8	420	580	583	20	Present	Climbing	Present	Absent	Absent	Absent	Absent	Absent	Present	Absent	Present	Tracheids+LibriformFibres	Absent	Thin	Present	Para	Absent	Absent	Absent	Present	Absent	Multi	Absent	Absent	Absent	Absent	Absent	Absent	Present	Present	Absent	Absent	Absent	Absent	Present	Absent	Absent	Absent	Absent	Absent	Present
Willughbeia_angustifolia	rauvolfioid	Willughbeieae	170	9	530	1090	300	60	Present	Climbing	Present	Absent	Absent	Absent	Absent	Absent	Present	Present	Absent	Tracheids+FibreTracheids	Absent	ThinThick	Present	Apo+Para	Absent	Absent	Present	Present	Absent	Multi	Absent	Absent	Absent	Absent	Absent	Absent	Present	Present	Absent	Absent	Absent	Absent	Present	Absent	Absent	Absent	Absent	Absent	Present
Secamone_elliptica	Secamonoideae	NA	45	138	320	650	143	5	Present	Climbing	Present	Present	Absent	Clusters	Present	Absent	Absent	Present	Present	FibreTracheids+LibriformFibres	Absent	ThinThick	Present	Para	Absent	Absent	Absent	Present	Absent	Multi	Absent	Absent	Absent	Absent	Absent	Present	Absent	Absent	Absent	Present	Absent	Absent	Absent	Absent	Present	Absent	Present	Present	Absent
Secamonopsis_madagascariensis	Secamonoideae	NA	110	25	310	815	405	2	Present	Climbing	Present	Absent	Absent	Absent	Absent	Absent	Absent	Present	Present	FibreTracheids+LibriformFibres	Absent	Thin	Present	Para	Absent	Absent	Absent	Present	Absent	Multi	Present	Present	Absent	Rays	PrismaticCrystals	Present	Present	Absent	Absent	Present	Absent	Absent	Absent	Present	Absent	Absent	Present	Present	Absent
[truncated: 7 more columns]
