# Supplementary material for: Apocynaceae wood evolution matches key morphological innovations
Source: Am J Bot. 2024 Nov 22;111(11):e16436. doi: 10.1002/ajb2.16436 (PMC11584039; doi:10.1002/ajb2.16436)
Supplement: Supplementary file 6 — Appendix S6. Result matrix of tests for correlated evolution within and between anatomical and flower, seed, and fruit traits. [file AJB2-111-e16436-s001.xlsx]

## Sheet: README
	Wood anatomical traits											Morpholical traits
	AP	Axial parenchyma										AntAgg	Anthers agglutinated to the style head via hair pads and adhesive or fused post-genitally (i.e., a gynostegium)
	APOPARA	Apotracheal and/or paratracheal axial parenchyma										AntASH	Anther positioned above the style head (reverse herkogamy)
	BAN	Banded apotracheal axial parenchyma										AntEES	Anther at about the same level as and connivant over and encircling the style head
	CL	Mainly vessels in clusters										AntICH	Anther included in corolla and hidden
	Clim	Climbing yes or no										AntICTH	Anther included in a corona tube and hidden
	DEN	Average vessel density (/mm^2)										AntIEE	Anther included but exposed or partially exserted
	DIA	Diffuse in aggregates apotracheal axialparenchyma										AntFEx	Anther fully exserted
	DIAM	Average vessel diameter (µm)										CorCam	Campanulate corolla form
	DIF	Diffuse apotracheal axial parenchyma										CorCor	Coralline corona
	FCT	Fibre cell wall thickness										CorFun	Funnelform corolla form
	FL	Average fibre length (µm)										CorSal	Salverform corolla form
	FT	Fibre-tracheids										CorRot	Rotate corolla form
	GF	Growth form										CorTub	Tubular or urceolate corolla form
	GTT	Ground tissue type										FruPD	Pericarp of fruit dry
	LA	Laticifers										FruPF	Pericarp of fruit fleshy
	LF	Libriform fibres										GynCor	Gynostegial corona
	MI	Mineral inclusions										PolMon	Monad pollen
	MPH	Maximum plant height (m)										PolPol	Pollinia pollen
	MT	Vessel multiple type (absent = mainly solitary)										PolTet	Tetrad pollen
	MUL	Vessel multiples present or absent
	PC	Prismatic crystals
	PCA	Prismatic crystals in axial parenchyma
	PCP	Prismatic crystal position
	PCR	Prismatic crystals in rays
	RH	Average ray height (µm)
	RM	Mainly vessels in radial multiples
	RW	Ray width (Uni = uniseriate - one cell wide, Multi = multiseriate - two or more cells wide)
	SCA	Scanty paratracheal parenchyma
	SEP	Septate fibres
	SOL	Mainly solitary vessels
	T	Tracheids
	VAS	Vasicentric paratracheal parenchyma
	VD	Vessel dimorphism
	VEL	Average vessel element length (µm)
	VV	Vascular variants

## Sheet: Appendix S6
Beckers et al.—American Journal of Botany 2024—Appendix S6. Correlation matrix of discrete wood anatomical and morpholical traits. Numbers in cells are p-values of Pearson's test for correlated evolution. Comparisons with p<0.05 are considered correlated traits (green), and p>0.05 is considered uncorrelated. Explanation of abbreviations is found in the 'README' tab of this file.
																						Corolla form					Anther position				Corona		Anther-style attachment			Pollen unit			Fruit type
		Clim	SOL	CL	RM	VD	T	FT	LF	SEP	AP	DIF	DIA	BAN	SCA	VAS	PC	PCR	PCA	VV	LA	CorSal	CorFun	CorCam	CorTub	CorRot	AntICH	AntIEE	AntFEx	AntICTH	CorCor	GynCor	AntASH	AntEES	AntAgg	PolMon	PolTet	PolPol	FruPD	FruPF
	Clim		0.00892919	0.000929254	0.00686621	4.29457e-05	0.00112406	0.693692	0.578305	0.0327467	0.0357956	0.782045	0.0152453	0.166123	6.10758e-08	0.194334	0.00928673	0.919339	0.0104801	0.00264885	0.001999	0.0126597	1	0.000206927	1	0.0680434	0.00015315	0.0282462	0.00530233	0.713641	0.605896	0.254253	0.150073	0.0296678	0.0434029	0.129279	0.0360282	0.921031	0.0275178	0.0275178
	SOL	1		0.0539946	1.38094e-10	0.159799	0.0261993	0.00433041	0.0112765	6.10309e-05	0.00518375	0.470325	0.00200896	0.0018148	0.0996732	1	0.0047195	0.162546	0.044718	0.444379	0.822081	0.467892	0.190637	0.293048	0.0773126	0.320879	0.307127	0.806825	0.24174	0.525004	0.421212	0.333117	0.0313325	0.0162305	0.193749	0.495247	0.337764	0.0336915	0.0550747	0.0551098
	CL	0.000244946	0.136364		0.0428291	1.45864e-06	0.271895	0.813413	0.678765	0.0265255	0.141764	0.516406	0.643217	0.342972	0.00196073	0.545057	0.0677126	1	0.00272556	0.00480466	0.00447089	0.00188805	0.0213535	0.01202	0.760186	0.572489	0.0160141	0.0656773	0.0435018	0.614371	0.682458	0.205676	0.0652535	0.40534	1	0.127013	0.849348	0.0079089	0.101265	0.102402
	RM	0.125127	1.5552e-07	2.78269e-05		0.0446805	0.00801767	0.000326701	0.0179905	0.132855	0.217654	0.910434	0.281073	0.205495	0.144285	0.284998	0.318734	0.660852	0.00614644	0.130222	0.0243728	0.7605	0.734961	0.144764	0.555056	0.373099	0.0199906	0.758551	0.0684404	0.775994	0.968389	0.411389	0.0159098	0.106019	0.220324	0.188668	0.435997	0.238568	0.15117	0.15117
	VD	1.59745e-05	0.013512	5.98442e-05	0.0016817		0.0690646	0.0606292	0.040333	0.00700117	0.0915514	0.815038	0.016709	0.11945	1.42136e-05	1	0.175025	0.820914	0.176536	0.000178927	0.00368319	3.0307e-05	0.167625	0.00189409	0.751893	0.00216964	2.96788e-05	0.0671592	0.00220078	0.837728	0.12922	0.00596419	0.0271674	0.136861	0.000963479	0.00267259	0.816325	0.000145434	0.0407488	0.0407488
	T	0.0413817	0.190819	0.0166397	0.028954	0.00424048		1	0.0813673	0.428001	0.692159	0.810255	0.433191	0.434113	0.000180725	0.846981	0.335784	0.244215	0.24561	1	0.0966716	0.27118	0.122165	0.380377	1	0.686989	0.0673152	0.340374	0.411166	0.884313	0.914749	0.432422	0.669006	0.862841	0.651838	0.203242	0.018408	0.103119	0.453513	0.453513
	FT	0.860961	0.0141499	0.651004	0.000143901	0.157631	0.565514		6.76364e-16	0.322092	0.000752829	0.691478	0.000421876	0.186211	0.472268	1	0.457846	0.428816	0.351337	0.0386567	0.323996	0.00452261	0.00576103	1	1	0.00745747	7.60037e-05	0.183772	0.00272969	0.0032841	0.202077	1.45463e-05	0.399087	0.603734	0.0509219	0.0025179	0.0287459	0.00162787	0.00493563	0.00545829
	LF	0.931889	0.065625	0.31615	0.0135604	1	0.481157	1.90309e-15		0.22435	0.00937092	0.205412	0.00198224	0.278728	0.160069	0.791612	0.667648	0.425801	0.322655	0.0313415	0.844521	0.00430001	0.0394714	0.00331531	0.547394	0.0121559	9.52516e-05	0.0151023	0.00828367	0.33713	0.160297	0.00140663	0.102386	0.229219	0.0168266	0.000850404	0.819214	0.00131129	0.000185818	0.000185524
	SEP	0.0341427	4.32501e-06	0.00933595	0.729847	0.032648	0.145945	0.530031	0.438424		0.00354287	0.275222	0.00539916	0.196295	0.289074	0.800097	0.330611	1	0.0028479	0.0347617	0.135475	0.0336633	0.07857	0.601984	0.813758	0.729852	0.0372859	0.390072	0.624862	0.988652	0.181755	0.343952	0.00780379	0.497485	0.0802039	0.957059	0.900517	0.893906	0.000415386	0.000241557
	AP	0.34856	0.000109518	0.369085	0.213589	0.371089	0.754217	0.422554	1	0.645743		0.0814869	1.26601e-06	1.37832e-07	0.00015274	0.427271	0.0155715	1	0.00605021	0.463132	0.264274	0.149263	0.904444	0.504243	0.28636	0.106493	0.0236097	0.511426	0.0107823	0.684814	0.0243128	0.211045	0.0680037	0.405927	0.0885868	0.140283	0.430522	0.286802	8.6169e-05	8.6169e-05
	DIF	0.236837	0.418137	0.397539	0.620829	0.445287	0.394315	0.447484	0.598032	0.274377	0.0532733		0.00476983	0.115072	0.948339	1	0.351517	1	0.0897763	0.217872	0.764351	0.491322	0.972708	0.767707	0.745004	0.4774	0.642898	0.528872	1	0.996427	0.185499	1	0.395522	0.658169	0.70518	0.851285	0.9123	0.194326	0.372055	0.372055
	DIA	0.00189781	0.00228965	0.00922022	0.216943	0.000271089	0.177692	0.0378416	0.124658	0.000632955	4.84216e-10	0.0273649		0.000845308	0.154114	0.969626	0.0457035	0.992631	0.0549467	0.0119014	0.111499	0.521787	0.173142	0.166189	0.761894	0.0137927	0.00145514	0.0413774	0.0347967	0.865426	0.0199026	0.188905	0.177802	0.499634	0.298723	0.0665481	0.217978	0.335325	0.0383822	0.0383822
	BAN	0.809088	4.58711e-08	0.196737	0.0968638	0.446397	0.482377	0.000119127	1	0.212277	5.268e-15	0.000295998	4.38687e-05		0.219356	1	0.0188462	0.220764	0.0935885	0.918727	0.0981627	0.0546475	0.0496493	0.202715	0.217813	0.939636	0.510361	0.244173	0.564002	0.960365	0.0716076	0.541689	0.00689842	0.766712	0.0468667	0.999412	0.999829	0.161308	0.0908072	0.0908072
	SCA	2.31103e-08	1	5.642e-06	0.00571185	7.83599e-08	0.00105308	0.494845	0.382493	0.644788	1.90155e-08	0.574525	0.00197347	0.0620024		0.998317	0.544408	0.165539	0.649907	6.1556e-05	0.00100547	0.000999623	0.217274	0.00327823	0.84911	0.0258538	0.0261768	0.0660482	0.0542375	0.0879835	0.0720214	0.08745	0.249081	0.656261	0.00985009	0.00926973	0.218223	0.0274748	0.200444	0.200444
	VAS	0.284699	0.725903	0.0802932	0.591153	0.0755252	0.686067	0.0894168	0.203502	0.277257	0.528755	0.411909	0.342619	1	0.578089		0.290749	0.00403118	1	0.938253	0.688664	0.667534	0.261242	0.917282	1	0.0498688	0.993879	1	0.832873	0.999454	0.982784	1	0.707409	1	1	0.54527	0.34284	0.622914	1	1	ALL RATES DIFFERENT MODEL
	PC	0.000428403	4.33765e-06	0.0590952	0.44174	0.00133287	0.394621	0.0550819	0.369878	0.854015	0.000400484	0.145454	0.00325956	1.34167e-05	0.257078	0.705654		1.86271e-09	6.21565e-21	0.335151	0.179076	0.64247	0.0754635	0.973697	0.426882	0.843826	0.0494122	0.155698	0.230801	0.26227	0.818515	0.608901	0.39184	0.766787	0.845	0.891349	0.804696	0.559696	0.290185	0.290185
	PCR	0.0652782	5.84459e-05	0.000233731	0.588239	0.0139143	0.26568	0.00282662	0.372326	1	0.0050895	0.431198	0.946871	2.05265e-09	1	0.545866	3.47924e-19		0.203798	0.731769	0.714713	1	0.0103134	0.862722	0.350714	0.912769	0.193076	0.993311	0.233943	0.225587	0.868976	1	0.0102761	1	0.0135037	1	1	0.527213	0.39926	0.402306
	PCA	0.000142905	2.71623e-05	0.558876	0.0156888	0.000211692	1	0.775083	0.232836	0.00845755	2.01304e-05	0.00493906	0.898565	0.000805503	0.450779	0.906483	3.47907e-19	8.44768e-05		0.292712	0.183751	0.0309799	0.264538	0.865702	0.790754	0.39135	0.0195464	0.381406	0.0288158	0.796415	0.606102	0.512667	0.661739	0.0326957	0.05244	0.600083	0.983174	0.200196	0.0640752	0.0640752
	VV	2.63423e-05	0.0225681	0.000386748	0.00394138	1.99905e-06	0.180046	0.00420288	0.00335562	0.175006	0.337287	0.078414	0.00030901	0.470674	7.59146e-06	0.784667	1	1	1		0.0104841	0.0505725	0.0368801	0.00216636	0.156587	0.135965	0.0909849	0.0239892	0.350033	0.210893	0.386952	1	0.138872	0.289219	0.00864898	0.132892	0.953849	0.15628	0.127987	0.13455
	LA	1.9707e-06	1	7.23279e-06	0.0105782	2.54483e-05	0.0240173	0.199245	0.55718	0.50824	1	0.332187	0.0318676	0.214677	6.09314e-05	0.103816	0.00170767	0.00336789	0.00343254	0.000180843		0.0470822	0.950975	0.208947	0.898138	0.996978	0.262195	0.764969	0.867532	0.976806	0.715759	0.552404	0.0406909	0.234999	0.0429592	0.562191	0.786067	0.297436	0.157972	0.159789
Corolla form	CorSal	0.000112805	1	3.26511e-05	0.812042	3.70081e-06	0.725311	0.00281142	0.0084343	0.0349987	0.0248266	0.0387315	0.282749	0.221974	1.54282e-06	0.259182	1	0.0193264	0.0308901	0.000350356	0.0305361		0.000490152	3.48912e-06	0.42895	0.00476289	3.53739e-07	4.4037e-06	0.0045295	0.73688	0.0613506	0.0301656	0.024576	0.395496	0.00085257	0.0216405	0.636017	0.0132332	0.0153196	0.0153196
	CorFun	0.432998	0.0480839	0.0161485	0.172897	0.0121826	0.375168	3.04274e-05	0.00312475	0.037733	0.53204	0.49076	0.00798336	0.0176358	0.0588879	0.646821	0.429171	1	1	0.061242	0.723397	3.99566e-06		0.957448	0.990089	0.0866952	6.17475e-05	0.0282504	0.0042802	0.981515	0.0328109	0.248858	0.034108	0.898996	0.0176842	1	0.392448	0.221214	0.0364707	0.0364707
	CorCam	0.000519027	0.10398	0.00386787	0.014936	0.000434762	0.837077	0.0253864	0.0108021	0.579661	0.00375373	0.824328	0.00132405	1	6.5225e-05	0.617113	0.558431	0.0145332	1	4.38188e-06	0.0139189	2.33213e-10	0.0636059		1	0.00214455	0.000450326	0.000138554	0.0138256	0.989065	0.0537576	0.007952	0.0377739	0.298681	0.00533038	0.974109	0.0464123	0.00438646	0.14243	0.142662
	CorTub	0.708794	0.405588	0.949627	0.416187	0.44908	0.78244	0.140459	0.0982119	0.821932	0.0370977	0.858226	0.386236	0.468685	0.642745	0.960945	0.28217	0.590901	0.198969	0.436672	0.59043	0.179404	0.768408	0.00280991		0.946493	0.0758422	0.335475	0.956889	0.99983	0.745649	1	1	0.83835	1	0.220639	0.521841	0.884162	0.894084	0.894084
	CorRot	0.00610115	0.0309791	0.0895864	0.0312059	0.03285	0.308269	0.000681211	0.00377422	0.195117	0.000105984	0.686596	0.00591725	0.266086	0.00103035	0.572827	0.212131	0.730244	0.352975	9.38559e-05	0.498834	7.40646e-06	0.052525	1.57248e-11	0.779449		0.000187324	0.00680283	6.50075e-06	0.190567	0.970445	0.00396002	0.501433	0.768663	0.446959	0.0132648	0.412097	0.0725563	0.481843	0.481843
Anther position	AntICH	0.016972	1	0.000322792	0.267634	2.30049e-05	0.498069	8.06052e-06	0.00011398	0.046803	0.00609024	0.583121	0.16899	0.0491547	0.000910734	0.146659	0.0514771	0.0406448	0.000883518	0.035656	0.177121	0.0178651	2.43523e-06	2.48049e-08	0.790599	2.53808e-07		6.96646e-15	9.21095e-07	0.266228	0.078149	7.97252e-07	0.00124646	0.109779	0.000168755	0.000854007	0.372026	0.000153502	3.7933e-05	3.7933e-05
	AntIEE	0.00978288	0.58407	0.00662827	0.972377	0.00467548	0.0550205	0.0111553	0.00108328	0.0360774	0.0588058	0.409053	0.0197604	0.0253951	0.0103238	0.167645	0.0101872	1	0.0068071	0.0194679	0.243106	0.000566986	0.0028712	3.55043e-06	0.0337489	0.00909623	5.80637e-13		0.215651	1	0.0362343	0.721402	0.0104696	0.868256	0.00207865	0.169273	0.171164	0.496406	0.00203257	0.000440734
	AntFEx	0.0140981	0.494795	0.112412	0.383005	0.0829565	0.124109	0.000822528	0.0171509	0.299127	0.000226426	0.512246	0.298979	0.66283	0.00804613	0.485849	0.00493501	0.0295681	4.9656e-05	0.000208011	0.411392	2.88362e-05	0.60231	5.85977e-09	0.696711	3.49705e-08	1.16694e-10	0.00228129		0.834893	0.121972	0.000291254	0.170314	0.38156	0.0355159	0.664775	0.605774	0.0374599	0.158681	0.164898
	AntICTH	0.370232	0.610932	0.708904	0.637013	0.723004	0.839955	0.382463	0.379553	0.899361	0.761801	0.914657	0.531671	0.68679	0.69134	1	0.571811	0.734865	0.585131	0.142547	0.753866	0.34475	0.859796	0.864494	1	0.101767	0.259324	0.753961	0.0326509		0.782663	0.430379	0.937433	0.97632	0.585877	0.490609	0.926428	0.252464	0.942081	0.942081
Corona	CorCor	0.29078	1	0.424097	0.810433	0.0942759	0.752356	0.27502	0.27654	0.178499	0.835338	0.0629586	0.129032	0.00650922	0.0790837	0.239584	1	0.0759141	0.324534	0.491621	0.700783	0.0417003	0.167494	0.0488472	0.365014	0.626318	0.00067532	0.000895335	0.243822	0.822747		0.133577	0.0602785	0.468127	0.0784438	0.617917	0.31934	0.804577	0.169471	0.169471
	GynCor	0.0722519	0.954881	0.00747651	0.536163	0.00489918	0.455586	0.000187737	0.000152919	0.292923	0.000706544	0.578444	0.236633	0.370113	0.00252177	0.468665	0.524077	0.502069	0.753919	0.00513364	0.0618505	0.0221282	0.0483074	2.78539e-08	0.0102835	1.35145e-08	2.41676e-05	0.190112	4.27986e-08	0.148594	0.101855		0.471585	0.491159	0.204063	0.00657557	0.84518	0.00308684	0.273102	0.273102
Anther-style attachment	AntASH	0.0073338	0.0643051	3.31306e-05	0.174799	0.000121003	0.605467	0.716522	0.768162	0.0118164	0.00708586	0.476409	0.543414	0.517685	0.000717249	0.164993	0.249938	0.000134362	0.30365	0.000459058	0.0526705	9.2949e-06	0.000250998	0.00018017	0.410149	0.00749688	1.44194e-05	1.10169e-05	0.00041121	0.644474	0.00860667	0.0143732		1.6818e-10	0.000670597	0.642471	0.982883	0.315082	0.0199091	0.0199091
	AntEES	0.00065493	0.000901579	0.00259395	0.00464179	0.00492822	0.226588	0.741542	0.929362	0.325833	0.554078	0.584609	0.441573	0.786313	0.0182323	0.817839	0.764484	1	0.00352249	0.0164077	0.0903568	0.00499861	0.199555	0.0158315	0.668377	0.0676533	0.034126	0.173394	0.0162136	0.810565	0.627893	0.0669497	1.2201e-06		0.0157657	0.444193	0.663753	0.505053	0.002623	0.00262309
	AntAgg	0.0488814	0.0336484	6.31436e-07	0.359924	7.15723e-06	0.514959	0.432797	0.606054	0.0683667	0.03511	0.839093	0.597718	0.799774	1.98112e-05	0.579238	0.567367	0.0121039	0.0228379	1.49882e-05	0.00135848	8.01467e-05	0.000154889	1.00311e-06	0.241596	0.001273	0.000275951	1.70389e-05	1.03196e-05	0.493395	0.0152822	0.00818498	0.000713526	0.00160778		0.686273	0.981629	0.374809	0.00208175	0.00218303
Pollen unit	PolMon	0.0289328	0.429535	0.00365358	0.298932	0.00125347	0.739145	0.000458406	7.00416e-05	0.749999	0.000227738	0.60063	0.169171	0.955963	0.000380466	0.435858	0.562764	0.422838	0.482737	0.0583301	0.0805102	0.264555	0.237285	1.10568e-08	0.0577322	1.93189e-08	0.306283	0.0691802	1.08774e-06	0.170682	0.250879	0.00062431	0.158719	0.0951195	0.56618		0.0537159	0.00407717	0.263886	0.311015
	PolTet	0.00428436	0.757136	0.176251	0.116378	0.125538	0.00194449	0.584117	0.392313	0.57687	0.00690722	0.527646	0.251782	0.804162	0.114111	0.853515	0.897337	0.376763	0.540521	0.373344	0.172008	0.260787	0.585385	0.0007644	0.189791	0.094738	0.195599	1	0.326171	0.955787	0.290802	0.0834989	0.709425	0.372004	0.554332	0.00312921		0.00616611	0.58806	0.596731
	PolPol	0.669449	0.740264	0.000483531	0.309503	0.000226354	0.114923	0.00026831	6.5615e-05	0.853289	0.00283041	0.141224	0.151365	0.599968	0.00293309	0.521641	0.505244	0.642292	0.696092	0.0233498	0.0617526	0.0651579	0.0479081	4.30331e-07	0.46465	4.59099e-06	0.0131573	0.11833	2.07677e-05	0.137148	0.459919	0.00184077	0.0988099	0.166598	0.171847	0.015864	0.0792057		0.345338	0.345338
Fruit type	FruPD	0.000753549	0.281217	1.03899e-05	0.312331	3.98822e-05	0.391309	0.543859	0.101947	0.00542259	0.0114714	0.58896	0.409254	0.63519	0.000236391	0.848477	1	0.00797337	1	0.000256634	0.0104137	1.09711e-06	0.000197946	0.00014366	0.416518	0.00482613	1.18278e-07	1.77956e-06	0.000247897	0.639112	0.160292	0.00691128	0.0136861	0.000507127	1.15897e-05	0.0333083	0.249591	0.0484434		7.15963e-15
	FruPF	0.000753549	0.356557	1.03899e-05	0.312331	3.98822e-05	0.391309	0.543859	0.101947	0.00542279	0.0114714	0.58896	0.409254	0.61167	0.000236391	0.848477	1	0.00797337	1	0.000256634	0.0104137	1.09711e-06	0.000197946	0.00014366	0.416518	0.00482613	1.18278e-07	1.77956e-06	0.000247897	0.639112	0.160292	0.00691128	0.0136861	0.000507127	1.15897e-05	0.0333083	0.249591	0.0484434	7.54407e-11
																				EQUAL RATES MODEL
